# Supplementary material for: The Influence of the Electron Density in Acyl Protecting Groups on the Selectivity of Galactose Formation
Source: J Am Chem Soc. 2022 Oct 27;144(44):20258–66. doi: 10.1021/jacs.2c05859 (PMC9650713; doi:10.1021/jacs.2c05859)
Supplement: Supplementary file 2 — ja2c05859_si_002.xyz [file ja2c05859_si_002.xyz]

4Piv/C4_dioxolenium/conf_00
Charge=+1, Multiplicity=+1
C         -1.45724       -0.60993        2.54347
C         -0.12278       -0.91540        1.89608
C          0.05315       -0.24605        0.55456
C          1.43279       -0.53625       -0.05011
C          1.88549       -1.95708        0.34554
C          0.66305       -2.78722        0.69083
O         -0.06613       -2.34229        1.73702
O          1.42172       -0.43085       -1.44618
O         -0.99702       -0.71554       -0.35584
O         -1.51671        0.77896        2.71111
H         -1.52630       -1.13906        3.50330
H         -2.26591       -0.97185        1.89438
H          0.70021       -0.59564        2.54461
H         -0.15005        0.81967        0.62860
H          2.13480        0.16854        0.40624
H          2.39647       -2.40529       -0.51465
H          0.87308       -3.84467        0.83059
O          2.66986       -1.98347        1.50382
C         -2.83705        1.25741        2.93720
H         -3.28484        0.74265        3.79739
H         -2.71367        2.30957        3.20273
C          4.08292       -1.95726        1.28121
H          4.51237       -2.15760        2.26437
H          4.35930       -2.78139        0.61182
C          1.89366        0.82664       -1.96039
H          2.93340        0.96236       -1.64424
H          1.87298        0.69826       -3.04366
C         -0.97983       -1.87171       -0.89657
O         -0.19871       -2.82193       -0.56196
C         -2.02678       -2.14330       -1.93207
C          1.05736        1.99827       -1.53656
C         -0.14341        2.28738       -2.18574
C          1.45853        2.79862       -0.46673
C         -0.93215        3.35051       -1.76754
C          0.66271        3.85470       -0.03571
C         -0.53457        4.13090       -0.68565
H         -0.45136        1.68479       -3.03464
H          2.40845        2.59963        0.02245
H         -1.85207        3.58368       -2.29355
H          0.98431        4.47145        0.79660
H         -1.14955        4.96387       -0.36192
C         -3.71441        1.11262        1.72178
C         -3.33548        1.71403        0.52015
C         -4.90331        0.38942        1.77073
C         -4.13829        1.60129       -0.60601
C         -5.71223        0.27786        0.64306
C         -5.33142        0.88523       -0.54670
H         -2.41112        2.28180        0.47174
H         -5.20660       -0.08206        2.70137
H         -3.84383        2.08866       -1.52991
H         -6.64146       -0.27918        0.69737
H         -5.96544        0.80878       -1.42376
C          4.58155       -0.64929        0.73333
C          4.51956        0.50648        1.51606
C          5.10182       -0.56743       -0.55524
C          4.96246        1.72170        1.01252
C          5.55483        0.64885       -1.05987
C          5.48142        1.79480       -0.27857
H          4.13069        0.44721        2.52880
H          5.16571       -1.46263       -1.16748
H          4.92335        2.61119        1.63280
H          5.97010        0.69807       -2.06081
H          5.83877        2.74214       -0.66761
C         -1.69640       -3.40911       -2.71831
H         -2.48742       -3.57809       -3.45193
H         -0.75052       -3.31076       -3.25644
H         -1.63898       -4.28733       -2.07309
C         -3.32913       -2.33422       -1.12115
H         -3.60011       -1.42629       -0.57829
H         -4.13242       -2.56543       -1.82481
H         -3.24629       -3.16815       -0.41866
C         -2.16044       -0.93474       -2.86176
H         -2.96092       -1.13440       -3.57742
H         -2.41068       -0.03074       -2.30562
H         -1.23682       -0.76735       -3.42152
 
4Piv/C4_dioxolenium/conf_01
Charge=+1, Multiplicity=+1
C          1.08314        2.85894       -1.24818
C          0.54991        1.43377       -1.38179
C          0.80120        0.58362       -0.16311
C          0.22795       -0.83024       -0.32820
C          0.34350       -1.27482       -1.80087
C          1.43391       -0.46598       -2.47708
O          1.23533        0.86745       -2.51476
O          0.90373       -1.75784        0.47652
O          2.25250        0.50711        0.07942
O          0.67500        3.46697       -0.05558
H          0.77808        3.43474       -2.13055
H          2.17669        2.81938       -1.23880
H         -0.52655        1.42694       -1.57972
H          0.43734        1.07507        0.73593
H         -0.83711       -0.76957       -0.08163
H          0.62501       -2.33404       -1.81201
H          1.69054       -0.81605       -3.47387
O         -0.81354       -1.02595       -2.54598
C         -0.50931        4.25214       -0.14960
H         -0.55307        4.80054        0.79374
H         -0.40565        4.98205       -0.96254
C         -1.68180       -2.15291       -2.69232
H         -2.44213       -1.81652       -3.39934
H         -1.12761       -2.98029       -3.15328
C          0.23847       -2.09628        1.70236
H         -0.72121       -2.56782        1.46546
H          0.88668       -2.84576        2.16115
C          3.02722       -0.23797       -0.60698
O          2.71807       -0.78182       -1.71802
C          4.40360       -0.49690       -0.06970
C          0.03722       -0.91961        2.61178
C          1.13146       -0.28053        3.19830
C         -1.24425       -0.43500        2.86230
C          0.94908        0.83474        4.00271
C         -1.43209        0.67350        3.68273
C         -0.33601        1.31456        4.24559
H          2.13174       -0.66688        3.02539
H         -2.09797       -0.93837        2.41750
H          1.80461        1.32468        4.45515
H         -2.43493        1.03544        3.88551
H         -0.48012        2.17909        4.88459
C         -1.75173        3.42732       -0.34189
C         -2.49070        3.50097       -1.51957
C         -2.16286        2.55086        0.66472
C         -3.62811        2.71687       -1.69186
C         -3.29390        1.76601        0.49443
C         -4.03229        1.85133       -0.68373
H         -2.18223        4.18459       -2.30557
H         -1.59659        2.49262        1.58979
H         -4.20256        2.79122       -2.60892
H         -3.61231        1.09944        1.28920
H         -4.93148        1.25643       -0.80841
C         -2.30889       -2.60068       -1.40155
C         -3.22042       -1.77016       -0.74655
C         -1.99428       -3.83632       -0.84231
C         -3.80543       -2.17104        0.44614
C         -2.58411       -4.24343        0.35154
C         -3.48961       -3.41111        0.99738
H         -3.46896       -0.80597       -1.17906
H         -1.29384       -4.49428       -1.34915
H         -4.52625       -1.52666        0.93955
H         -2.34135       -5.21360        0.77163
H         -3.95750       -3.73073        1.92241
C          5.42399       -0.37589       -1.20712
H          6.41747       -0.58897       -0.80694
H          5.21914       -1.08400       -2.01123
H          5.43968        0.63472       -1.62415
C          4.73219        0.47632        1.06062
H          4.02662        0.39311        1.88856
H          5.73116        0.24648        1.43694
H          4.73151        1.51244        0.71379
C          4.37226       -1.94529        0.46256
H          5.35657       -2.17377        0.87786
H          3.62463       -2.06533        1.24916
H          4.15740       -2.65840       -0.33557
 
4Piv/C4_dioxolenium/conf_02
Charge=+1, Multiplicity=+1
C          1.44021       -0.55836       -2.56990
C          0.10516       -0.86687       -1.92856
C         -0.05389       -0.25798       -0.55627
C         -1.45443       -0.52058        0.01440
C         -1.96375       -1.89318       -0.47508
C         -0.76889       -2.76053       -0.82865
O          0.00792       -2.29609       -1.83229
O         -1.46619       -0.50974        1.41446
O          0.96265       -0.82334        0.34183
O          1.48561        0.83193       -2.73070
H          1.51002       -1.08235       -3.53274
H          2.25307       -0.91697       -1.92394
H         -0.70910       -0.49406       -2.55959
H          0.20016        0.79942       -0.57042
H         -2.11574        0.24482       -0.40344
H         -2.52079       -2.36142        0.34508
H         -1.01963       -3.79975       -1.02613
O         -2.71452       -1.81969       -1.65290
C          2.79329        1.32192       -3.00635
H          3.20535        0.81987       -3.89156
H          2.65165        2.37630       -3.25283
C         -4.12846       -1.70518       -1.46652
H         -4.54215       -1.83824       -2.46773
H         -4.47929       -2.53290       -0.83766
C         -1.86852        0.73562        2.00803
H         -2.87328        0.98372        1.64972
H         -1.92485        0.51833        3.07600
C          0.86381       -1.99117        0.84367
O          0.05077       -2.89002        0.44265
C          1.77506       -2.34444        1.98011
C         -0.91615        1.86210        1.73547
C          0.26502        1.98333        2.46791
C         -1.18869        2.78989        0.73033
C          1.16047        3.00887        2.19744
C         -0.28697        3.81054        0.44767
C          0.88859        3.92076        1.18162
H          0.47099        1.28080        3.27066
H         -2.12131        2.71947        0.17634
H          2.06334        3.11031        2.79037
H         -0.50920        4.52922       -0.33382
H          1.58485        4.72663        0.97471
C          3.72078        1.16506       -1.83170
C          3.41106        1.78360       -0.61902
C          4.88232        0.40321       -1.92591
C          4.25593        1.65065        0.47297
C          5.73183        0.26836       -0.83133
C          5.42057        0.89429        0.36892
H          2.50564        2.37742       -0.53435
H          5.13153       -0.08092       -2.86615
H          4.01263        2.14633        1.40682
H          6.63918       -0.31949       -0.92008
H          6.08698        0.80035        1.21996
C         -4.55144       -0.38717       -0.88002
C         -4.37019        0.79248       -1.60668
C         -5.11205       -0.31952        0.39232
C         -4.73266        2.01674       -1.06241
C         -5.48640        0.90642        0.93669
C         -5.29185        2.07561        0.21263
H         -3.94890        0.74599       -2.60706
H         -5.26765       -1.23221        0.96074
H         -4.59910        2.92616       -1.63905
H         -5.93412        0.94566        1.92402
H         -5.58680        3.03107        0.63297
C          2.80053       -1.23795        2.20917
H          3.43395       -1.52139        3.05261
H          3.44051       -1.08771        1.33713
H          2.32257       -0.28477        2.44145
C          0.86898       -2.50886        3.21683
H          0.14695       -3.31570        3.07858
H          1.50362       -2.75272        4.07187
H          0.32648       -1.58696        3.43718
C          2.47146       -3.67314        1.65468
H          3.11999       -3.93795        2.49254
H          1.75263       -4.48066        1.50761
H          3.09555       -3.58735        0.76098
 
4Piv/C4_dioxolenium/conf_03
Charge=+1, Multiplicity=+1
C          2.33424        2.62201       -0.81304
C          1.44122        1.40425       -1.04173
C          1.26334        0.55083        0.18674
C          0.26478       -0.57769       -0.07988
C          0.41498       -1.07919       -1.52466
C          1.78994       -0.69907       -2.04976
O          2.06791        0.62187       -2.07468
O          0.44901       -1.67702        0.76938
O          2.56157       -0.01173        0.59863
O          1.96453        3.33357        0.33610
H          2.31618        3.25204       -1.71088
H          3.36274        2.27879       -0.66570
H          0.44545        1.70100       -1.38392
H          0.98577        1.16634        1.03914
H         -0.73547       -0.13819        0.02157
H          0.32445       -2.16989       -1.50894
H          2.02791       -1.13270       -3.01822
O         -0.50177       -0.47469       -2.39001
C          1.00291        4.36850        0.13134
H          0.97203        4.90645        1.08096
H          1.36479        5.05869       -0.64108
C         -1.43603       -1.36950       -3.00600
H         -1.91079       -0.76859       -3.78301
H         -0.89104       -2.18749       -3.49391
C          0.27486       -1.41313        2.16403
H          0.32025       -2.40285        2.62508
H          1.12364       -0.83032        2.54355
C          3.12387       -0.98986       -0.00582
O          2.79661       -1.41810       -1.15722
C          4.31963       -1.60043        0.66244
C         -1.01023       -0.72207        2.51998
C         -0.98780        0.38254        3.36916
C         -2.23493       -1.20306        2.05624
C         -2.17229        0.98720        3.77569
C         -3.41693       -0.59495        2.45609
C         -3.38981        0.49491        3.32160
H         -0.03629        0.76019        3.73539
H         -2.26363       -2.05654        1.38519
H         -2.14453        1.83759        4.44852
H         -4.36472       -0.98051        2.09804
H         -4.31671        0.95877        3.64168
C         -0.35442        3.83543       -0.23397
C         -0.88408        4.03357       -1.50671
C         -1.07033        3.06560        0.68574
C         -2.10168        3.46096       -1.86322
C         -2.27739        2.48000        0.33033
C         -2.79372        2.67869       -0.94776
H         -0.34069        4.64001       -2.22593
H         -0.67952        2.92419        1.68965
H         -2.50768        3.62877       -2.85501
H         -2.81885        1.88006        1.05372
H         -3.74722        2.23917       -1.22073
C         -2.45839       -1.91503       -2.05191
C         -3.52068       -1.11123       -1.63583
C         -2.37714       -3.22498       -1.58384
C         -4.49112       -1.61309       -0.78122
C         -3.34304       -3.72856       -0.71826
C         -4.40430       -2.92437       -0.32147
H         -3.59165       -0.09247       -2.00370
H         -1.56824       -3.86895       -1.91852
H         -5.32638       -0.98725       -0.48476
H         -3.27677       -4.75362       -0.36991
H         -5.16981       -3.32278        0.33615
C          4.61872       -2.97648        0.07011
H          5.49850       -3.38593        0.57084
H          3.78690       -3.66746        0.22707
H          4.83003       -2.92366       -0.99896
C          5.47900       -0.62462        0.36056
H          5.29599        0.36055        0.79541
H          6.38941       -1.03264        0.80575
H          5.64624       -0.51816       -0.71442
C          4.08950       -1.69401        2.17253
H          4.98763       -2.10766        2.63589
H          3.89856       -0.71556        2.61594
H          3.25463       -2.35966        2.40540
 
4Piv/C4_dioxolenium/conf_04
Charge=+1, Multiplicity=+1
C          3.11292        0.62940       -1.82044
C          1.69465        0.21122       -1.44721
C          1.50440       -0.01970        0.02993
C          0.02578       -0.25736        0.34201
C         -0.63304       -1.02601       -0.81527
C          0.43518       -1.76945       -1.59420
O          1.40230       -1.00710       -2.15204
O         -0.16952       -0.99290        1.51855
O          2.29811       -1.17813        0.46802
O          3.54941        1.70588       -1.03376
H          3.14809        0.86227       -2.89194
H          3.79510       -0.20569       -1.63495
H          0.97218        0.97041       -1.75617
H          1.93556        0.80027        0.59977
H         -0.43233        0.73809        0.40332
H         -1.34147       -1.75035       -0.39488
H          0.03965       -2.45520       -2.33914
O         -1.23393       -0.18308       -1.75444
C          3.24364        3.00388       -1.54311
H          3.80340        3.68845       -0.90263
H          3.63114        3.09839       -2.56523
C         -2.51441        0.31926       -1.36402
H         -2.42150        0.94196       -0.46470
H         -2.80333        0.97209       -2.19009
C          0.21050       -0.31731        2.71913
H         -0.06995       -1.01073        3.51561
H          1.30019       -0.19054        2.75656
C          1.94127       -2.38814        0.24357
O          1.06201       -2.74131       -0.60338
C          2.69253       -3.45841        0.97714
C         -0.47084        1.00945        2.90121
C          0.26598        2.14450        3.22756
C         -1.85706        1.10966        2.77202
C         -0.37132        3.36343        3.43871
C         -2.49309        2.32808        2.96490
C         -1.75087        3.45704        3.30365
H          1.34508        2.07316        3.33665
H         -2.43258        0.22111        2.52989
H          0.20982        4.23940        3.70626
H         -3.57168        2.39794        2.86988
H         -2.24983        4.40598        3.46790
C          1.77160        3.31290       -1.51013
C          1.03745        3.42387       -2.68873
C          1.10490        3.41123       -0.28656
C         -0.34169        3.60715       -2.65033
C         -0.27228        3.58318       -0.24309
C         -0.99810        3.67797       -1.42815
H          1.54730        3.36012       -3.64593
H          1.67032        3.35136        0.63965
H         -0.90066        3.69452       -3.57584
H         -0.77680        3.65606        0.71467
H         -2.07268        3.82484       -1.39567
C         -3.52197       -0.77188       -1.14390
C         -4.23685       -0.84933        0.04792
C         -3.74957       -1.72549       -2.13776
C         -5.17070       -1.86069        0.24853
C         -4.67356       -2.74105       -1.93619
C         -5.38618       -2.80992       -0.74193
H         -4.06851       -0.10551        0.82152
H         -3.20058       -1.66450       -3.07288
H         -5.72735       -1.90826        1.17828
H         -4.84903       -3.47545       -2.71504
H         -6.11259       -3.60048       -0.58825
C          1.96263       -4.79544        0.87030
H          2.53972       -5.54987        1.40901
H          0.96759       -4.74456        1.31858
H          1.85981       -5.12238       -0.16567
C          4.06553       -3.53947        0.27447
H          4.61552       -2.59997        0.36111
H          4.64844       -4.32572        0.75975
H          3.96204       -3.79919       -0.78241
C          2.87285       -3.04973        2.44226
H          3.44639       -3.82694        2.95162
H          3.41654       -2.10845        2.53642
H          1.90838       -2.95655        2.94755
 
4Piv/C4_dioxolenium/conf_05
Charge=+1, Multiplicity=+1
C         -0.02759       -0.05339        3.05904
C         -0.20048       -0.24166        1.55466
C          0.48894        0.81410        0.73028
C          0.40100        0.46281       -0.75608
C         -0.93541       -0.22651       -1.06154
C         -1.94477        0.15096        0.02370
O         -1.61173       -0.20421        1.28277
O          0.51493        1.58337       -1.58994
O         -0.11953        2.12985        0.97444
O          1.31925        0.12563        3.40629
H         -0.47625       -0.90862        3.57966
H         -0.56551        0.84773        3.36876
H          0.18911       -1.21124        1.23344
H          1.51267        0.95046        1.07164
H          1.19304       -0.27233       -0.94437
H         -1.30035        0.13562       -2.03002
H         -2.96958       -0.14666       -0.17738
O         -0.71624       -1.60795       -1.05933
C          2.04249       -1.07211        3.69354
H          3.00371       -0.72610        4.07860
H          1.53269       -1.62615        4.49176
C         -1.57288       -2.37150       -1.91459
H         -1.46263       -2.01587       -2.94683
H         -1.17148       -3.38477       -1.85489
C          1.78891        2.23350       -1.55117
H          1.71740        3.00078       -2.32570
H          1.92266        2.74315       -0.58843
C         -1.23902        2.47682        0.45490
O         -2.07586        1.67631       -0.06406
C         -1.61116        3.92573        0.56418
C          2.95106        1.31761       -1.81109
C          4.04416        1.31082       -0.94828
C          2.96380        0.48867       -2.93402
C          5.14622        0.50283       -1.20927
C          4.05621       -0.32880       -3.18865
C          5.15212       -0.31906       -2.32936
H          4.04420        1.95823       -0.07498
H          2.11567        0.49252       -3.61229
H          5.99872        0.51542       -0.53866
H          4.06160       -0.96578       -4.06663
H          6.01044       -0.94903       -2.53660
C          2.22109       -1.94168        2.48048
C          1.54037       -3.15091        2.35927
C          2.99975       -1.49342        1.41106
C          1.60912       -3.88646        1.17956
C          3.06211       -2.21810        0.22879
C          2.35883       -3.41421        0.10982
H          0.94449       -3.51622        3.19117
H          3.55552       -0.56415        1.50326
H          1.07570       -4.82762        1.09772
H          3.66417       -1.85288       -0.59647
H          2.40727       -3.98182       -0.81331
C         -3.01178       -2.32638       -1.49246
C         -3.96231       -1.66833       -2.26994
C         -3.39678       -2.88657       -0.27282
C         -5.27863       -1.55772       -1.83188
C         -4.70772       -2.77416        0.16784
C         -5.64989       -2.10487       -0.60974
H         -3.67277       -1.24185       -3.22658
H         -2.65913       -3.40129        0.33572
H         -6.01318       -1.04814       -2.44609
H         -5.00039       -3.21296        1.11566
H         -6.67533       -2.02100       -0.26638
C         -2.76222        4.25483       -0.38398
H         -3.01291        5.31182       -0.27255
H         -2.48331        4.07984       -1.42581
H         -3.65464        3.66798       -0.16081
C         -2.05540        4.11447        2.03125
H         -1.23888        3.90675        2.72625
H         -2.36201        5.15489        2.16184
H         -2.90843        3.47691        2.27821
C         -0.39044        4.80059        0.26595
H         -0.67629        5.84810        0.38238
H          0.43319        4.59458        0.95127
H         -0.04373        4.65841       -0.76063
 
4Piv/C4_dioxolenium/conf_06
Charge=+1, Multiplicity=+1
C          1.18097       -0.44140       -2.63639
C          0.00132       -0.86877       -1.79601
C         -0.32870        0.03533       -0.62458
C         -1.61457       -0.42290        0.08669
C         -1.69240       -1.96310        0.07288
C         -0.30521       -2.53783       -0.15466
O          0.27266       -2.19780       -1.32687
O         -1.66501        0.01592        1.41474
O          0.76741        0.06719        0.34062
O          2.29831       -0.30368       -1.80978
H          0.93190        0.50494       -3.14222
H          1.34511       -1.20559       -3.41028
H         -0.89147       -0.90213       -2.43409
H         -0.39739        1.07462       -0.94114
H         -2.45880       -0.04478       -0.49913
H         -2.06599       -2.29276        1.04945
H         -0.26250       -3.61845       -0.04386
O         -2.46009       -2.46419       -0.98531
C          3.50381       -0.04476       -2.51717
H          3.69869       -0.86796       -3.21890
H          3.40502        0.88314       -3.09684
C         -3.83305       -2.71443       -0.67171
H         -4.21354       -3.25204       -1.54207
H         -3.88989       -3.38335        0.19606
C         -2.36735        1.25344        1.61928
H         -3.41943        1.10641        1.35307
H         -2.29983        1.42676        2.69465
C          1.06138       -0.91333        1.09381
O          0.56072       -2.08604        0.99957
C          2.04400       -0.66959        2.19917
C         -1.77804        2.39017        0.83881
C         -0.56763        2.96475        1.22847
C         -2.39289        2.83051       -0.33285
C          0.03361        3.94061        0.44566
C         -1.79389        3.80977       -1.11894
C         -0.57554        4.35843       -0.73472
H         -0.09505        2.64205        2.15162
H         -3.34695        2.40180       -0.62812
H          0.97298        4.38451        0.75778
H         -2.28097        4.14985       -2.02668
H         -0.10873        5.12475       -1.34418
C          4.60504        0.07487       -1.51104
C          5.05467        1.32521       -1.09371
C          5.15564       -1.07196       -0.93932
C          6.03822        1.43127       -0.11643
C          6.13500       -0.96934        0.04025
C          6.57607        0.28386        0.45449
H          4.63382        2.22189       -1.53933
H          4.81849       -2.04971       -1.27193
H          6.38844        2.40941        0.19544
H          6.56611       -1.86653        0.47209
H          7.34852        0.36456        1.21181
C         -4.63176       -1.46558       -0.42067
C         -4.87884       -0.57010       -1.46427
C         -5.12702       -1.17902        0.84843
C         -5.60028        0.59382       -1.23734
C         -5.85885       -0.01677        1.07723
C         -6.09248        0.87252        0.03605
H         -4.51142       -0.79590       -2.46152
H         -4.94997       -1.87407        1.66437
H         -5.79964        1.27586       -2.05744
H         -6.25123        0.18916        2.06739
H         -6.66811        1.77519        0.21066
C          2.82275        0.61984        1.94724
H          3.52140        0.76790        2.77339
H          3.39710        0.56467        1.02059
H          2.16345        1.48796        1.89464
C          1.19383       -0.54805        3.48134
H          0.64851       -1.47098        3.68931
H          1.86908       -0.34821        4.31658
H          0.47739        0.27321        3.40894
C          2.99771       -1.86372        2.30604
H          3.69017       -1.67911        3.13019
H          2.46352       -2.79348        2.50730
H          3.58597       -1.97703        1.39247
 
4Piv/C4_dioxolenium/conf_07
Charge=+1, Multiplicity=+1
C         -3.11619       -0.59896       -1.82334
C         -1.69433       -0.19447       -1.44854
C         -1.50294        0.03250        0.02903
C         -0.02243        0.25636        0.34257
C          0.64435        1.02019       -0.81338
C         -0.41650        1.77470       -1.59176
O         -1.39040        1.02214       -2.15130
O          0.17862        0.98914        1.51991
O         -2.28603        1.19774        0.46851
O         -3.56358       -1.67208       -1.03822
H         -3.15263       -0.83036       -2.89512
H         -3.79059        0.24238       -1.63760
H         -0.97871       -0.95990       -1.75812
H         -1.94202       -0.78421        0.59752
H          0.42647       -0.74331        0.40336
H          1.35915        1.73741       -0.39157
H         -0.01414        2.45771       -2.33558
O          1.23810        0.17283       -1.75304
C         -3.26971       -2.97235       -1.54875
H         -3.83652       -3.65233       -0.90958
H         -3.65711       -3.06206       -2.57135
C          2.51384       -0.34114       -1.36214
H          2.41481       -0.96342       -0.46318
H          2.79750       -0.99604       -2.18841
C         -0.21008        0.31698        2.71968
H          0.07724        1.00686        3.51681
H         -1.30116        0.20217        2.75581
C         -1.91731        2.40445        0.24648
O         -1.03415        2.75059       -0.59964
C         -2.65946        3.48234        0.97798
C          0.45634       -1.01734        2.90168
C         -0.29352       -2.14445        3.22591
C          1.84158       -1.13281        2.77467
C          0.32988       -3.37053        3.43708
C          2.46378       -2.35834        2.96765
C          1.70855       -3.47929        3.30426
H         -1.37194       -2.06124        3.33334
H          2.42737       -0.25051        2.53430
H         -0.26136       -4.24022        3.70296
H          3.54168       -2.44004        2.87437
H          2.19670       -4.43382        3.46856
C         -1.80065       -3.29517       -1.51470
C         -1.06635       -3.41171       -2.69267
C         -1.13608       -3.40057       -0.29056
C          0.31107       -3.60733       -2.65305
C          0.23947       -3.58480       -0.24585
C          0.96561       -3.68497       -1.43028
H         -1.57464       -3.34256       -3.65033
H         -1.70188       -3.33645        0.63514
H          0.87018       -3.69890       -3.57808
H          0.74233       -3.66300        0.71235
H          2.03882       -3.84137       -1.39687
C          3.53086        0.74091       -1.14070
C          4.24336        0.81328        0.05286
C          3.76951        1.69136       -2.13501
C          5.18575        1.81644        0.25476
C          4.70213        2.69876       -1.93223
C          5.41230        2.76254       -0.73622
H          4.06635        0.07188        0.82688
H          3.22229        1.63432       -3.07141
H          5.74042        1.86005        1.18588
H          4.88620        3.43067       -2.71143
H          6.14543        3.54669       -0.58156
C         -1.88628        4.79835        0.91922
H         -2.45707        5.56017        1.45423
H         -0.90803        4.70819        1.39744
H         -1.74071        5.14067       -0.10650
C         -4.00461        3.61761        0.23054
H         -4.58476        2.69353        0.27993
H         -4.58083        4.41135        0.71164
H         -3.85707        3.89393       -0.81676
C         -2.90182        3.05498        2.42806
H         -3.46845        3.84074        2.93199
H         -3.47634        2.12938        2.48786
H         -1.95839        2.92382        2.96380
 
4Piv/C4_dioxolenium/conf_08
Charge=+1, Multiplicity=+1
C         -0.30618        0.34677        3.21899
C         -0.31269       -0.03533        1.74131
C          0.34400        0.97980        0.84149
C          0.42771        0.44366       -0.57796
C         -0.81101       -0.41621       -0.90455
C         -1.94352       -0.01382        0.03981
O         -1.69233       -0.17788        1.35528
O          0.58185        1.52818       -1.45113
O         -0.41250        2.24049        0.87648
O          0.96766        0.71996        3.66690
H         -0.71656       -0.48757        3.80243
H         -0.96220        1.21036        3.36268
H          0.19242       -0.99094        1.57854
H          1.31843        1.27309        1.22250
H          1.29659       -0.22703       -0.59818
H         -1.13240       -0.21693       -1.93458
H         -2.91583       -0.43533       -0.19782
O         -0.46909       -1.75952       -0.71447
C          1.81049       -0.34949        4.09309
H          2.63700        0.14129        4.61109
H          1.27541       -0.97520        4.81879
C         -1.16584       -2.69723       -1.54129
H         -0.97413       -2.46021       -2.59616
H         -0.69429       -3.65480       -1.31344
C          1.21012        1.18607       -2.68880
H          0.62207        0.42385       -3.21715
H          1.16986        2.10464       -3.27778
C         -1.50327        2.40856        0.22958
O         -2.20394        1.46909       -0.26054
C         -2.00330        3.81723        0.11467
C          2.62644        0.71656       -2.51342
C          3.57046        1.55350       -1.91520
C          3.01953       -0.54327       -2.95727
C          4.88788        1.13953       -1.77770
C          4.34118       -0.95834       -2.82648
C          5.27668       -0.11622       -2.23893
H          3.26978        2.53761       -1.56796
H          2.28996       -1.20167       -3.42092
H          5.61853        1.80013       -1.32323
H          4.64004       -1.93670       -3.18721
H          6.30912       -0.43433       -2.14143
C          2.31101       -1.18274        2.94518
C          1.90097       -2.50357        2.77932
C          3.13466       -0.60355        1.97746
C          2.27753       -3.22507        1.65007
C          3.50314       -1.31561        0.84409
C          3.06663       -2.62722        0.67561
H          1.27380       -2.96886        3.53496
H          3.48441        0.41641        2.11480
H          1.95152       -4.25305        1.53228
H          4.13518       -0.85357        0.09359
H          3.35478       -3.18277       -0.21047
C         -2.64112       -2.73307       -1.27262
C         -3.54792       -2.24498       -2.21101
C         -3.11367       -3.19183       -0.04147
C         -4.90844       -2.20084       -1.92177
C         -4.46941       -3.14566        0.25060
C         -5.36848       -2.64502       -0.68813
H         -3.18925       -1.90068       -3.17740
H         -2.41099       -3.57530        0.69232
H         -5.60774       -1.82400       -2.66029
H         -4.82979       -3.50513        1.20841
H         -6.42843       -2.61296       -0.46036
C         -3.15034        3.90045       -0.88898
H         -3.49513        4.93543       -0.93792
H         -2.82874        3.60304       -1.88990
H         -3.99494        3.27417       -0.59621
C         -2.49827        4.19539        1.52689
H         -1.68724        4.16021        2.25717
H         -2.88389        5.21683        1.48942
H         -3.30873        3.54042        1.85816
C         -0.84228        4.72834       -0.30086
H         -1.21351        5.75285       -0.37360
H         -0.03259        4.70581        0.42973
H         -0.44184        4.43798       -1.27506
 
4Piv/C4_dioxolenium/conf_09
Charge=+1, Multiplicity=+1
C         -1.93957       -0.63781       -2.62651
C         -0.61203       -0.25830       -2.01463
C         -0.27348       -0.95006       -0.70721
C          1.14536       -0.58504       -0.23778
C          1.45185        0.87530       -0.59855
C          0.15465        1.62652       -0.82006
O         -0.62152        1.16201       -1.82360
O          1.29852       -0.73482        1.14408
O         -1.21670       -0.60087        0.34923
O         -2.95190       -0.40687       -1.69243
H         -1.90185       -1.69587       -2.93199
H         -2.08297       -0.03178       -3.53293
H          0.18820       -0.50902       -2.72321
H         -0.40865       -2.02698       -0.80357
H          1.84232       -1.22687       -0.79170
H          1.99795        1.33315        0.23479
H          0.29180        2.69724       -0.94671
O          2.14304        0.98578       -1.80946
C         -4.26072       -0.61759       -2.20953
H         -4.42292        0.03233       -3.07968
H         -4.36097       -1.66170       -2.53849
C          3.55687        0.77788       -1.69437
H          3.76460       -0.23979       -1.33790
H          3.92026        0.85662       -2.72068
C          1.40393       -2.09205        1.59493
H          1.53966       -2.00499        2.67445
H          0.46255       -2.62766        1.41529
C         -1.24512        0.54958        0.89932
O         -0.60607        1.57445        0.48754
C         -2.12695        0.72745        2.09681
C          2.55416       -2.80891        0.95199
C          2.34183       -3.87351        0.07984
C          3.85909       -2.37302        1.18992
C          3.41497       -4.49481       -0.55188
C          4.93049       -2.98758        0.55791
C          4.70884       -4.04828       -0.31713
H          1.33053       -4.23125       -0.09730
H          4.02816       -1.55076        1.87909
H          3.24026       -5.32789       -1.22398
H          5.94285       -2.65044        0.75448
H          5.54725       -4.53199       -0.80631
C         -5.23941       -0.30278       -1.12244
C         -5.48919       -1.23274       -0.11355
C         -5.86991        0.93840       -1.07376
C         -6.34741       -0.92280        0.93362
C         -6.73416        1.24970       -0.02991
C         -6.97003        0.32092        0.97697
H         -5.01335       -2.20858       -0.15548
H         -5.68439        1.66496       -1.85937
H         -6.54306       -1.65550        1.70952
H         -7.22711        2.21561       -0.00551
H         -7.64933        0.56002        1.78823
C          4.21406        1.78590       -0.79745
C          4.94406        1.37690        0.31519
C          4.08699        3.14991       -1.06670
C          5.54603        2.31416        1.14854
C          4.67972        4.08659       -0.23193
C          5.41087        3.66943        0.87738
H          5.04664        0.31601        0.52412
H          3.52493        3.47352       -1.93789
H          6.11894        1.98623        2.00931
H          4.58307        5.14465       -0.45076
H          5.87935        4.40254        1.52503
C         -2.64632       -0.61965        2.59022
H         -3.27913       -0.44782        3.46340
H         -3.24842       -1.11860        1.82922
H         -1.82943       -1.28144        2.88893
C         -1.31541        1.43659        3.19066
H         -0.96675        2.41658        2.86165
H         -1.96095        1.57519        4.06063
H         -0.45183        0.84027        3.49654
C         -3.29976        1.61607        1.63712
H         -3.97155        1.75632        2.48689
H         -2.94946        2.59589        1.30652
H         -3.86601        1.14627        0.83035
 
4Piv/C4_rearranged/conf_00
Charge=+1, Multiplicity=+1
C          1.34301        0.24928       -2.20913
C         -0.07590       -0.23489       -2.38588
C         -0.73532       -0.85157       -1.15084
C          0.15955       -1.55962       -0.15104
C         -0.68129       -2.00471        1.05957
C          0.17443       -2.31555        2.27362
O          0.94945       -1.52286        2.73943
O          0.68349       -2.61996       -0.89812
O         -1.33241        0.32891       -0.51702
O          1.29828        1.12007       -1.11437
H          1.67752        0.75808       -3.12427
H          1.99733       -0.61309       -2.02848
H         -0.21419       -0.82735       -3.28677
H         -1.57038       -1.50396       -1.41661
H          0.93522       -0.87172        0.20655
H         -1.28546       -1.13033        1.34879
H          0.02355       -3.32445        2.71165
O         -1.48487       -3.08714        0.69201
C          2.55947        1.60705       -0.65009
H          3.21062        0.75484       -0.42145
H          3.03334        2.21075       -1.43414
C         -2.74650       -3.12133        1.35828
H         -3.16304       -4.10122        1.11786
H         -2.61050       -3.07165        2.44669
C          1.79016       -3.31242       -0.31351
H          1.54900       -3.61397        0.71313
H          1.87861       -4.22348       -0.90724
C         -1.36277        1.27756       -1.37186
O         -0.89299        0.99043       -2.53225
C         -1.95196        2.60408       -1.06237
C          3.06606       -2.51937       -0.35908
C          3.74796       -2.38702       -1.57198
C          3.58558       -1.90431        0.77908
C          4.91825       -1.64405       -1.64834
C          4.76031       -1.16090        0.70486
C          5.42540       -1.02709       -0.50755
H          3.36590       -2.88847       -2.45740
H          3.07968       -2.01029        1.73272
H          5.44674       -1.56058       -2.59206
H          5.15750       -0.69215        1.59884
H          6.34574       -0.45558       -0.56277
C          2.27544        2.42636        0.56861
C          1.88201        1.79412        1.74917
C          2.32882        3.81703        0.52396
C          1.53750        2.54602        2.86422
C          1.98973        4.57156        1.64244
C          1.58841        3.93641        2.81142
H          1.84566        0.70995        1.80419
H          2.64445        4.31389       -0.38932
H          1.24007        2.04519        3.77951
H          2.04303        5.65420        1.60158
H          1.32746        4.52319        3.68571
C         -3.66005       -2.02008        0.89521
C         -4.10796       -2.00271       -0.42810
C         -4.06643       -1.00731        1.76015
C         -4.95165       -0.99437       -0.87347
C         -4.91770        0.00208        1.31906
C         -5.36158        0.00848        0.00311
H         -3.81353       -2.80389       -1.10073
H         -3.73414       -1.01920        2.79465
H         -5.31755       -1.00563       -1.89520
H         -5.24569        0.77278        2.00868
H         -6.04650        0.77945       -0.33492
C         -1.00413        3.69221       -1.58569
H         -1.45927        4.66385       -1.38168
H         -0.04026        3.64725       -1.07535
H         -0.84532        3.60513       -2.66211
C         -3.29952        2.66170       -1.81261
H         -3.97752        1.87592       -1.47251
H         -3.75900        3.62947       -1.59929
H         -3.16099        2.57780       -2.89277
C         -2.15736        2.73477        0.44646
H         -2.60039        3.71172        0.65053
H         -2.83121        1.96542        0.82924
H         -1.20593        2.67399        0.98150
 
4Piv/C4_rearranged/conf_01
Charge=+1, Multiplicity=+1
C         -1.04359       -2.14082       -1.97155
C          0.04093       -2.55270       -1.00237
C          1.01249       -1.49836       -0.47453
C          1.55777       -0.34580       -1.29395
C          2.92203       -0.67542       -1.91886
C          2.92094       -1.87974       -2.84363
O          1.95712       -2.56993       -3.04203
O          0.64413        0.10601       -2.25331
O          0.23215       -0.95150        0.65930
O         -1.82480       -1.17159       -1.32506
H         -1.64720       -3.02629       -2.21828
H         -0.56970       -1.76121       -2.88089
H          0.54769       -3.45689       -1.32231
H          1.86989       -1.98382        0.00231
H          1.74221        0.44037       -0.55169
H          3.21588        0.19486       -2.52994
H          3.90202       -2.10099       -3.30419
O          3.91736       -0.96413       -0.97497
C         -2.90004       -0.67132       -2.11480
H         -2.49861       -0.05866       -2.93192
H         -3.44986       -1.51445       -2.55429
C          4.38987        0.14145       -0.19660
H          5.45049       -0.06103       -0.02871
H          4.30975        1.06825       -0.77784
C          0.75989        1.48409       -2.58987
H          1.69921        1.67955       -3.12381
H         -0.05150        1.65406       -3.30276
C         -0.63912       -1.82476        0.99265
O         -0.67766       -2.87469        0.25881
C         -1.48672       -1.65626        2.20076
C          0.63942        2.41494       -1.41366
C         -0.29889        2.17320       -0.41061
C          1.44514        3.54858       -1.33335
C         -0.43686        3.06088        0.64740
C          1.30419        4.44143       -0.27593
C          0.36151        4.19856        0.71628
H         -0.91668        1.28348       -0.46315
H          2.18227        3.74247       -2.10806
H         -1.17880        2.87004        1.41601
H          1.93037        5.32584       -0.22782
H          0.24739        4.89642        1.53905
C         -3.78819        0.13104       -1.21646
C         -4.75114       -0.50910       -0.43628
C         -3.62620        1.50923       -1.09671
C         -5.52262        0.21169        0.46580
C         -4.39450        2.23438       -0.19293
C         -5.33884        1.58508        0.59395
H         -4.90497       -1.57891       -0.54786
H         -2.89588        2.02133       -1.71524
H         -6.27567       -0.29391        1.06089
H         -4.26187        3.30792       -0.11099
H         -5.94486        2.15073        1.29355
C          3.66713        0.27043        1.11723
C          3.69007       -0.79362        2.02161
C          2.97839        1.43334        1.45348
C          3.03455       -0.69312        3.24097
C          2.32215        1.53574        2.67602
C          2.35019        0.47465        3.57122
H          4.24016       -1.69644        1.77207
H          2.94855        2.26902        0.75965
H          3.07740       -1.51698        3.94627
H          1.79538        2.45022        2.92509
H          1.85526        0.56140        4.53319
C         -1.86376       -0.17492        2.32851
H         -2.45808       -0.05087        3.23633
H         -0.97562        0.45554        2.40542
H         -2.46681        0.15300        1.47798
C         -2.72710       -2.54084        2.09767
H         -2.46648       -3.59787        2.01553
H         -3.32576       -2.40583        3.00090
H         -3.33653       -2.25746        1.23800
C         -0.60558       -2.08878        3.39275
H         -1.19248       -1.96302        4.30560
H         -0.31610       -3.14017        3.31775
H          0.29207       -1.47193        3.46713
 
4Piv/C4_rearranged/conf_02
Charge=+1, Multiplicity=+1
C          1.67318        1.92475        0.10140
C          0.71664        1.87078        1.26534
C         -0.67995        1.25596        1.09450
C         -1.39872        1.15396       -0.24372
C         -2.43334        2.26887       -0.42707
C         -1.86130        3.67145       -0.33812
O         -0.75533        3.91006        0.06880
O         -0.52421        1.13862       -1.33540
O         -0.45727       -0.12781        1.59421
O          2.88209        2.41290        0.61353
H          1.25294        2.58673       -0.66181
H          1.79592        0.92943       -0.34142
H          0.68085        2.83025        1.77349
H         -1.37787        1.68291        1.81901
H         -1.97470        0.22245       -0.18049
H         -2.88021        2.13199       -1.42119
H         -2.56605        4.48062       -0.60799
O         -3.40962        2.22937        0.58864
C          3.88250        2.52453       -0.38803
H          3.54683        3.21004       -1.17826
H          4.73711        2.98184        0.11537
C         -4.70627        1.77503        0.18284
H         -5.33481        1.93321        1.06098
H         -5.08191        2.41502       -0.62420
C         -0.71980        0.05497       -2.25181
H         -1.78105       -0.01786       -2.52080
H         -0.16122        0.34734       -3.14272
C          0.63245       -0.15217        2.25975
O          1.31350        0.92481        2.25158
C          1.08732       -1.35087        3.01426
C         -0.22481       -1.25608       -1.71362
C          1.14594       -1.51304       -1.63024
C         -1.12545       -2.23348       -1.29625
C          1.60190       -2.73088       -1.14341
C         -0.66991       -3.45390       -0.80798
C          0.69467       -3.70497       -0.73330
H          1.86383       -0.77409       -1.97589
H         -2.19249       -2.04834       -1.37219
H          2.66861       -2.92483       -1.10919
H         -1.38216       -4.21284       -0.50072
H          1.05297       -4.66291       -0.37060
C          4.26047        1.19358       -0.98364
C          4.70844        0.16347       -0.15520
C          4.16254        0.96445       -2.35344
C          5.05516       -1.07013       -0.68857
C          4.51552       -0.26950       -2.89298
C          4.96124       -1.28877       -2.06090
H          4.79350        0.34230        0.91252
H          3.81587        1.76095       -3.00613
H          5.41879       -1.85891       -0.03750
H          4.44553       -0.43254       -3.96324
H          5.24614       -2.24766       -2.48111
C         -4.72170        0.33343       -0.23881
C         -4.53218       -0.67583        0.70851
C         -4.93344       -0.01960       -1.57007
C         -4.56555       -2.01080        0.33146
C         -4.96848       -1.35800       -1.95148
C         -4.78889       -2.35405       -1.00003
H         -4.37903       -0.40889        1.75037
H         -5.10188        0.75665       -2.31172
H         -4.43657       -2.78776        1.07760
H         -5.14979       -1.62124       -2.98799
H         -4.83218       -3.39793       -1.29250
C          2.46127       -1.74738        2.44492
H          2.81504       -2.62401        2.99228
H          2.39276       -2.00595        1.38586
H          3.18809       -0.94263        2.56753
C          1.22907       -0.92787        4.48831
H          0.27038       -0.61692        4.91213
H          1.58337       -1.79142        5.05549
H          1.95023       -0.11703        4.60654
C          0.07824       -2.48529        2.86194
H          0.44373       -3.35228        3.41621
H         -0.89874       -2.21209        3.26776
H         -0.04586       -2.77306        1.81629
 
4Piv/C4_rearranged/conf_03
Charge=+1, Multiplicity=+1
C          1.08978       -0.33430        2.44318
C          1.48879       -1.70461        1.95632
C          0.80710       -2.23743        0.69544
C         -0.62182       -1.79565        0.42413
C         -1.20588       -2.36898       -0.87556
C         -1.01778       -3.86174       -1.09748
O         -0.57983       -4.64219       -0.29674
O         -1.31963       -2.25229        1.55677
O          1.69368       -1.72798       -0.35652
O          1.26680        0.53216        1.35730
H          1.73566       -0.05380        3.28748
H          0.05031       -0.35980        2.79187
H          1.51486       -2.43810        2.75843
H          0.87251       -3.32511        0.65260
H         -0.64286       -0.70201        0.33745
H         -2.28968       -2.18477       -0.83014
H         -1.29435       -4.18604       -2.12242
O         -0.64514       -1.71153       -1.98928
C          1.17367        1.91839        1.68502
H          0.15256        2.14156        2.01598
H          1.86621        2.14644        2.50585
C         -1.58116       -1.36706       -3.01410
H         -0.96268       -1.08021       -3.86655
H         -2.16694       -2.24741       -3.30671
C         -2.60685       -1.66399        1.78339
H         -3.23949       -1.77776        0.89564
H         -3.03813       -2.27325        2.57854
C          2.80192       -1.39242        0.18139
O          2.87244       -1.54870        1.45302
C          3.94599       -0.92107       -0.63945
C         -2.54379       -0.22010        2.18825
C         -2.35834        0.12783        3.52800
C         -2.66947        0.79188        1.23687
C         -2.29334        1.46212        3.90899
C         -2.60394        2.12826        1.61575
C         -2.41472        2.46506        2.95125
H         -2.28506       -0.65429        4.27891
H         -2.84820        0.53760        0.19634
H         -2.16577        1.72150        4.95452
H         -2.71661        2.90549        0.86733
H         -2.37764        3.50759        3.24922
C          1.53401        2.68857        0.45566
C          2.77194        3.31537        0.33949
C          0.64374        2.73093       -0.61686
C          3.12082        3.97492       -0.83452
C          0.99186        3.38397       -1.79131
C          2.23262        4.00557       -1.90274
H          3.46479        3.29627        1.17619
H         -0.32283        2.24589       -0.52299
H          4.08347        4.46848       -0.91327
H          0.29497        3.42110       -2.62279
H          2.50121        4.52219       -2.81785
C         -2.49221       -0.24264       -2.61306
C         -1.98755        1.05559       -2.51825
C         -3.84008       -0.46610       -2.33683
C         -2.81641        2.10992       -2.16129
C         -4.67274        0.58811       -1.97151
C         -4.16183        1.87699       -1.88626
H         -0.93980        1.23314       -2.74153
H         -4.25034       -1.46810       -2.43259
H         -2.42032        3.11935       -2.10983
H         -5.72126        0.40361       -1.76478
H         -4.81234        2.70138       -1.61466
C          3.40045       -0.04268       -1.77382
H          4.24215        0.27499       -2.39290
H          2.69449       -0.58996       -2.40096
H          2.90558        0.84852       -1.38077
C          4.93173       -0.14705        0.23400
H          5.32897       -0.76109        1.04467
H          5.76753        0.17680       -0.38952
H          4.46101        0.74175        0.65989
C          4.60485       -2.19442       -1.21416
H          5.44858       -1.88417       -1.83468
H          4.98622       -2.84474       -0.42285
H          3.90853       -2.75831       -1.83886
 
4Piv/C4_rearranged/conf_04
Charge=+1, Multiplicity=+1
C         -0.44370       -1.64441        0.86230
C         -1.56599       -0.88939        1.53716
C         -1.84178        0.55105        1.11516
C         -0.68006        1.46618        0.76694
C         -1.03506        2.60850       -0.19656
C         -2.36120        3.30774        0.04447
O         -3.10832        3.09658        0.96082
O         -0.28856        2.00970        2.00694
O         -2.73256        0.33661       -0.03796
O         -0.66469       -1.58845       -0.52360
H         -0.47261       -2.68108        1.22419
H          0.52030       -1.21317        1.15618
H         -1.53077       -1.00825        2.61719
H         -2.45682        1.06792        1.85299
H          0.12996        0.89965        0.29579
H         -0.25252        3.36427       -0.02996
H         -2.60826        4.04432       -0.74768
O         -1.03919        2.17507       -1.53556
C         -0.15217       -2.70156       -1.25921
H         -0.43425       -3.62716       -0.73922
H         -0.67918       -2.67316       -2.21510
C         -0.06029        2.80721       -2.36430
H         -0.20438        2.35943       -3.34964
H         -0.27547        3.88030       -2.44573
C          1.11662        1.99478        2.25335
H          1.67122        2.32431        1.36591
H          1.26862        2.73619        3.04145
C         -3.24372       -0.82541        0.07532
O         -2.81121       -1.53102        1.05759
C         -4.33626       -1.28472       -0.81871
C          1.58067        0.63601        2.70025
C          0.92547       -0.00299        3.75631
C          2.64276       -0.00715        2.07256
C          1.31525       -1.27241        4.16095
C          3.04342       -1.27504        2.48581
C          2.37598       -1.91324        3.52276
H          0.11124        0.50719        4.26330
H          3.15402        0.48499        1.25220
H          0.80887       -1.75724        4.98943
H          3.87614       -1.76236        1.99116
H          2.68875       -2.89984        3.84808
C          1.33056       -2.66064       -1.49252
C          1.83154       -2.17404       -2.69964
C          2.22525       -3.12988       -0.53069
C          3.19895       -2.15207       -2.94344
C          3.59383       -3.10494       -0.76880
C          4.08287       -2.61744       -1.97581
H          1.14211       -1.82746       -3.46465
H          1.85252       -3.53822        0.40430
H          3.57467       -1.78080       -3.89074
H          4.28036       -3.48895       -0.02155
H          5.15043       -2.61412       -2.16839
C          1.34250        2.59461       -1.86892
C          1.87213        1.30442       -1.80846
C          2.12368        3.66795       -1.44576
C          3.16160        1.09372       -1.34239
C          3.41702        3.46021       -0.97452
C          3.93708        2.17312       -0.92419
H          1.27105        0.46057       -2.13176
H          1.72375        4.67708       -1.49659
H          3.56293        0.08613       -1.31807
H          4.01838        4.30433       -0.65473
H          4.94896        2.01093       -0.56740
C         -4.12094       -0.68685       -2.21285
H         -4.94439       -1.00481       -2.85561
H         -4.10221        0.40381       -2.18713
H         -3.18448       -1.03761       -2.65275
C         -4.37105       -2.81193       -0.86239
H         -4.53538       -3.24338        0.12675
H         -5.19243       -3.12381       -1.51060
H         -3.44273       -3.21843       -1.27110
C         -5.63580       -0.72796       -0.19301
H         -6.46994       -1.02815       -0.83137
H         -5.80792       -1.13501        0.80631
H         -5.61933        0.36297       -0.13838
 
4Piv/C6_oxonium/conf_00
Charge=+1, Multiplicity=+1
C         -1.32529       -2.81218       -0.51557
C         -1.69136       -2.42259        0.91722
C         -2.19511       -0.99192        1.05702
C         -1.21268        0.01573        0.43954
C          0.22188       -0.36221        0.83625
C          0.44828       -1.86723        0.82886
O         -0.44178       -2.55081        1.59770
O         -1.34065        0.02389       -0.96844
O         -3.46820       -0.98837        0.43493
O          0.10498       -2.46302       -0.53900
H         -1.84246       -2.22074       -1.26803
H         -1.38212       -3.88372       -0.69885
H         -2.39260       -3.12449        1.36567
H         -2.28899       -0.76523        2.12309
H         -1.41757        1.00502        0.85189
H          0.92385        0.12366        0.14959
H          1.47285       -2.15807        1.04904
O          0.46960       -0.00847        2.17017
C          0.75067       -2.01893       -1.81556
H          0.43149       -2.78747       -2.52095
H          0.30812       -1.05414       -2.05774
C          1.19134        1.21406        2.31847
H          0.71271        2.01155        1.73647
H          1.08954        1.46280        3.37746
C         -1.72118        1.28939       -1.52588
H         -1.94680        1.07357       -2.57244
H         -2.63648        1.64209       -1.04048
C         -4.24677        0.10528        0.64951
O         -3.84962        1.03991        1.29232
C         -5.60497       -0.03295       -0.00744
C         -0.64021        2.32518       -1.41149
C         -0.74258        3.35752       -0.48091
C          0.48359        2.26628       -2.23817
C          0.26125        4.31577       -0.37567
C          1.48835        3.21817       -2.13369
C          1.37651        4.24636       -1.20131
H         -1.62454        3.42503        0.15066
H          0.55426        1.48755       -2.99354
H          0.16478        5.12317        0.34233
H          2.34862        3.17470       -2.79345
H          2.15193        5.00199       -1.13135
C          2.22145       -1.98312       -1.62343
C          2.89202       -0.76068       -1.60068
C          2.93837       -3.17244       -1.47160
C          4.26962       -0.72778       -1.43364
C          4.31214       -3.13518       -1.28822
C          4.97694       -1.91200       -1.27186
H          2.34073        0.16725       -1.72065
H          2.42012       -4.12663       -1.50192
H          4.78609        0.22369       -1.41674
H          4.86798       -4.05875       -1.17115
H          6.05267       -1.88467       -1.13617
C          2.64106        1.08549        1.94044
C          3.25522        2.06229        1.16153
C          3.40181        0.01843        2.42153
C          4.61880        1.99518        0.89326
C          4.75856       -0.05867        2.13970
C          5.37238        0.93689        1.38473
H          2.66532        2.88785        0.77567
H          2.92832       -0.73966        3.03842
H          5.09237        2.77368        0.30369
H          5.34486       -0.88521        2.52700
H          6.43774        0.88773        1.18483
C         -6.33336       -1.22226        0.63402
H         -7.32816       -1.31609        0.19058
H         -5.79552       -2.15830        0.46851
H         -6.45943       -1.07669        1.71060
C         -6.39166        1.25384        0.21927
H         -5.88495        2.11459       -0.22364
H         -7.37864        1.16223       -0.24108
H         -6.52405        1.45656        1.28386
C         -5.41547       -0.28478       -1.50865
H         -6.39580       -0.36983       -1.98470
H         -4.88465        0.54291       -1.98873
H         -4.86373       -1.20856       -1.69454
 
4Piv/C6_oxonium/conf_01
Charge=+1, Multiplicity=+1
C          1.27909       -2.35413        1.21661
C          1.66513       -2.45825       -0.25534
C          2.22834       -1.16986       -0.84353
C          1.28280        0.02239       -0.62272
C         -0.16853       -0.41162       -0.89278
C         -0.43908       -1.81274       -0.37215
O          0.40762       -2.76265       -0.85828
O          1.42834        0.49659        0.69612
O          3.48567       -1.01723       -0.21044
O         -0.08245       -1.79621        1.12049
H          1.87283       -1.64314        1.78610
H          1.20540       -3.33368        1.68864
H          2.34179       -3.29227       -0.43647
H          2.35353       -1.30995       -1.92155
H          1.52732        0.79909       -1.34919
H         -0.84128        0.29232       -0.39295
H         -1.47733       -2.12597       -0.46585
O         -0.38960       -0.47011       -2.27744
C         -1.12160       -2.28471        2.08605
H         -1.60434       -3.13705        1.60350
H         -0.54315       -2.61740        2.94668
C         -1.51387        0.28278       -2.72746
H         -1.42597        1.32294       -2.39100
H         -1.43316        0.26928       -3.81707
C          1.51805        1.92083        0.79056
H          1.67905        2.11736        1.85264
H          2.39819        2.26577        0.23517
C          4.28079       -0.01147       -0.66280
O          3.94121        0.69701       -1.57125
C          5.57475        0.07579        0.12083
C          0.28598        2.62412        0.29141
C          0.32518        3.36901       -0.88491
C         -0.92246        2.50872        0.98208
C         -0.82208        3.99361       -1.36639
C         -2.06834        3.12673        0.50225
C         -2.01989        3.87268       -0.67322
H          1.26223        3.46818       -1.42582
H         -0.96477        1.92954        1.89983
H         -0.77670        4.57910       -2.27841
H         -2.99919        3.03477        1.05153
H         -2.91218        4.36880       -1.04098
C         -2.04190       -1.17273        2.42427
C         -1.74727       -0.35412        3.51688
C         -3.19067       -0.93523        1.66947
C         -2.59614        0.68816        3.85734
C         -4.03655        0.11161        2.01083
C         -3.74290        0.91895        3.10322
H         -0.85746       -0.54345        4.11022
H         -3.44390       -1.56774        0.82232
H         -2.37160        1.31314        4.71452
H         -4.93124        0.28610        1.42570
H         -4.41519        1.72524        3.37701
C         -2.82861       -0.30258       -2.28605
C         -3.81865        0.51101       -1.74304
C         -3.08440       -1.66649       -2.45109
C         -5.05238       -0.02303       -1.38265
C         -4.30467       -2.20592       -2.06516
C         -5.29471       -1.38240       -1.53239
H         -3.62342        1.57066       -1.60962
H         -2.32429       -2.30100       -2.89865
H         -5.82728        0.62634       -0.98795
H         -4.49719       -3.26458       -2.20515
H         -6.25578       -1.79991       -1.25165
C          6.30847       -1.26823        0.03370
H          7.25467       -1.19752        0.57673
H          5.72083       -2.07639        0.47416
H          6.53732       -1.52907       -1.00352
C          6.43273        1.18767       -0.47394
H          5.92353        2.15275       -0.42630
H          7.36880        1.26321        0.08526
H          6.67133        0.98850       -1.52085
C          5.23375        0.39283        1.58341
H          6.15997        0.48395        2.15699
H          4.69226        1.33953        1.66958
H          4.62792       -0.39681        2.03311
 
4Piv/C6_oxonium/conf_02
Charge=+1, Multiplicity=+1
C          0.97128       -1.32800        2.15963
C          1.27886       -2.21511        0.95270
C          2.03476       -1.49291       -0.15246
C          1.31294       -0.20511       -0.58739
C         -0.20392       -0.45238       -0.68444
C         -0.70617       -1.39262        0.41388
O         -0.02358       -2.56605        0.48624
O          1.61710        0.82707        0.32421
O          3.32188       -1.25835        0.38852
O         -0.35993       -0.81545        1.79803
H          1.65577       -0.48784        2.25944
H          0.84450       -1.88645        3.08546
H          1.79278       -3.13131        1.23917
H          2.09715       -2.15545       -1.02099
H          1.65348        0.05769       -1.58986
H         -0.72252        0.51073       -0.61149
H         -1.77980       -1.56063        0.41798
O         -0.43252       -1.05951       -1.92604
C         -0.76654        0.54842        2.25249
H         -0.56045        0.51147        3.32348
H         -0.10311        1.25132        1.75083
C         -1.72012       -0.83619       -2.50497
H         -1.95335        0.23614       -2.47485
H         -1.59806       -1.13204       -3.54919
C          2.00175        2.07341       -0.27193
H          2.60220        2.57867        0.48732
H          2.64297        1.86819       -1.13600
C          4.25732       -0.74907       -0.45622
O          4.00176       -0.51414       -1.60627
C          5.58326       -0.52592        0.24214
C          0.82456        2.92560       -0.65538
C          0.16601        2.73704       -1.87256
C          0.36257        3.91305        0.21463
C         -0.94641        3.50290       -2.19963
C         -0.74083        4.69261       -0.11655
C         -1.40152        4.48250       -1.32153
H          0.53704        1.99993       -2.57974
H          0.88342        4.08675        1.15240
H         -1.44379        3.35462       -3.15245
H         -1.07984        5.46752        0.56253
H         -2.25643        5.09527       -1.58698
C         -2.20494        0.77393        1.95515
C         -2.56785        1.76223        1.04161
C         -3.19353        0.04858        2.62415
C         -3.91036        2.03698        0.81150
C         -4.53192        0.31288        2.37882
C         -4.89050        1.31330        1.47874
H         -1.80286        2.33950        0.53226
H         -2.91493       -0.71552        3.34407
H         -4.18650        2.82111        0.11481
H         -5.29798       -0.24879        2.90162
H         -5.93869        1.53155        1.30367
C         -2.81079       -1.63124       -1.84597
C         -3.89562       -0.99626       -1.24802
C         -2.72140       -3.02428       -1.79697
C         -4.88099       -1.74019       -0.60596
C         -3.69863       -3.76607       -1.14952
C         -4.78115       -3.12426       -0.55205
H         -3.96954        0.08641       -1.27974
H         -1.87506       -3.52266       -2.25948
H         -5.72531       -1.23652       -0.14857
H         -3.62343       -4.84765       -1.11647
H         -5.54854       -3.70632       -0.05312
C          6.59668       -0.02343       -0.78090
H          7.55631        0.14959       -0.28717
H          6.74707       -0.75106       -1.58126
H          6.27015        0.91265       -1.23907
C          5.37723        0.52264        1.34414
H          4.65256        0.18467        2.08825
H          6.32902        0.70444        1.85024
H          5.03450        1.47410        0.92671
C          6.05820       -1.84703        0.85959
H          7.02869       -1.69172        1.33827
H          5.35899       -2.21295        1.61423
H          6.18261       -2.61998        0.09587
 
4Piv/C6_oxonium/conf_03
Charge=+1, Multiplicity=+1
C          1.27906       -2.35284        1.21847
C          1.66501       -2.45824       -0.25342
C          2.22838       -1.17043       -0.84268
C          1.28300        0.02213       -0.62285
C         -0.16841       -0.41188       -0.89245
C         -0.43912       -1.81252       -0.37065
O          0.40741       -2.76296       -0.85604
O          1.42868        0.49744        0.69558
O          3.48574       -1.01747       -0.20970
O         -0.08242       -1.79486        1.12200
H          1.87293       -1.64143        1.78731
H          1.20531       -3.33197        1.69133
H          2.34152       -3.29253       -0.43390
H          2.35358       -1.31140       -1.92058
H          1.52762        0.79817       -1.34999
H         -0.84100        0.29261       -0.39320
H         -1.47742       -2.12571       -0.46400
O         -0.38953       -0.47145       -2.27706
C         -1.12161       -2.28272        2.08777
H         -1.60427       -3.13543        1.60580
H         -0.54330       -2.61475        2.94875
C         -1.51413        0.28064       -2.72757
H         -1.42657        1.32110       -2.39197
H         -1.43351        0.26629       -3.81718
C          1.51818        1.92178        0.78882
H          1.67925        2.11921        1.85072
H          2.39821        2.26638        0.23305
C          4.28095       -0.01210       -0.66274
O          3.94144        0.69579       -1.57167
C          5.57489        0.07561        0.12087
C          0.28595        2.62447        0.28923
C          0.32475        3.36788       -0.88804
C         -0.92226        2.50992        0.98044
C         -0.82269        3.99184       -1.36994
C         -2.06832        3.12730        0.50020
C         -2.02027        3.87175       -0.67624
H          1.26161        3.46640       -1.42939
H         -0.96427        1.93192        1.89894
H         -0.77761        4.57618       -2.28272
H         -2.99898        3.03603        1.04991
H         -2.91270        4.36737       -1.04435
C         -2.04200       -1.17049        2.42503
C         -1.74740       -0.35093        3.51693
C         -3.19076       -0.93367        1.67002
C         -2.59626        0.69165        3.85647
C         -4.03663        0.11349        2.01043
C         -3.74302        0.92178        3.10212
H         -0.85760       -0.53974        4.11047
H         -3.44396       -1.56693        0.82341
H         -2.37175        1.31737        4.71311
H         -4.93130        0.28748        1.42513
H         -4.41531        1.72831        3.37517
C         -2.82866       -0.30477       -2.28561
C         -3.81885        0.50898       -1.74313
C         -3.08415       -1.66886       -2.44964
C         -5.05245       -0.02507       -1.38230
C         -4.30426       -2.20829       -2.06325
C         -5.29447       -1.38461       -1.53103
H         -3.62386        1.56878       -1.61048
H         -2.32391       -2.30352       -2.89679
H         -5.82749        0.62441       -0.98807
H         -4.49656       -3.26709       -2.20245
H         -6.25543       -1.80213       -1.24993
C          6.43297        1.18702       -0.47463
H          7.36904        1.26286        0.08453
H          6.67157        0.98712       -1.52140
H          5.92385        2.15218       -0.42765
C          5.23382        0.39372        1.58322
H          4.62790       -0.39555        2.03344
H          6.16001        0.48518        2.15679
H          4.69241        1.34052        1.66869
C          6.30852       -1.26851        0.03474
H          7.25468       -1.19751        0.57781
H          5.72079       -2.07633        0.47569
H          6.53746       -1.53008       -1.00227
 
4Piv/C6_oxonium/conf_04
Charge=+1, Multiplicity=+1
C          0.97142       -1.32811        2.15950
C          1.27900       -2.21518        0.95255
C          2.03488       -1.49290       -0.15258
C          1.31304       -0.20510       -0.58747
C         -0.20382       -0.45244       -0.68455
C         -0.70607       -1.39271        0.41378
O         -0.02343       -2.56616        0.48608
O          1.61712        0.82704        0.32419
O          3.32198       -1.25837        0.38846
O         -0.35983       -0.81559        1.79793
H          1.65586       -0.48791        2.25929
H          0.84465       -1.88657        3.08532
H          1.79296       -3.13137        1.23897
H          2.09728       -2.15540       -1.02114
H          1.65359        0.05774       -1.58992
H         -0.72247        0.51063       -0.61164
H         -1.77969       -1.56077        0.41784
O         -0.43235       -1.05967       -1.92611
C         -0.76654        0.54827        2.25240
H         -0.56027        0.51137        3.32335
H         -0.10323        1.25119        1.75060
C         -1.71989       -0.83629       -2.50518
H         -1.95301        0.23606       -2.47524
H         -1.59778       -1.13231       -3.54935
C          2.00163        2.07348       -0.27186
H          2.60193        2.57878        0.48748
H          2.64297        1.86841       -1.13589
C          4.25740       -0.74888       -0.45616
O          4.00185       -0.51378       -1.60618
C          5.58329       -0.52567        0.24228
C          0.82437        2.92552       -0.65537
C          0.16600        2.73698       -1.87265
C          0.36216        3.91285        0.21465
C         -0.94648        3.50271       -2.19980
C         -0.74131        4.69229       -0.11661
C         -1.40184        4.48217       -1.32167
H          0.53723        2.00000       -2.57987
H          0.88287        4.08655        1.15250
H         -1.44373        3.35444       -3.15269
H         -1.08050        5.46710        0.56249
H         -2.25680        5.09485       -1.58716
C         -2.20499        0.77369        1.95524
C         -2.56800        1.76201        1.04177
C         -3.19348        0.04834        2.62437
C         -3.91055        2.03677        0.81184
C         -4.53190        0.31267        2.37923
C         -4.89059        1.31311        1.47922
H         -1.80307        2.33925        0.53231
H         -2.91480       -0.71579        3.34423
H         -4.18677        2.82091        0.11519
H         -5.29790       -0.24899        2.90213
H         -5.93881        1.53139        1.30431
C         -2.81066       -1.63113       -1.84611
C         -3.89535       -0.99598       -1.24811
C         -2.72150       -3.02419       -1.79712
C         -4.88082       -1.73974       -0.60603
C         -3.69882       -3.76582       -1.14965
C         -4.78122       -3.12383       -0.55214
H         -3.96910        0.08672       -1.27983
H         -1.87528       -3.52271       -2.25969
H         -5.72506       -1.23594       -0.14865
H         -3.62381       -4.84741       -1.11660
H         -5.54870       -3.70576       -0.05319
C          5.37711        0.52284        1.34431
H          6.32888        0.70473        1.85042
H          5.03428        1.47427        0.92689
H          4.65247        0.18475        2.08839
C          6.05829       -1.84676        0.85970
H          6.18285       -2.61965        0.09594
H          7.02872       -1.69138        1.33848
H          5.35905       -2.21280        1.61425
C          6.59671       -0.02306       -0.78069
H          7.55632        0.14999       -0.28691
H          6.74718       -0.75064       -1.58108
H          6.27014        0.91303       -1.23882
 
4Piv/oxocarbenium/conf_00
Charge=+1, Multiplicity=+1
C         -1.90032        2.28840        0.97946
C         -0.73302        1.30999        0.83310
C         -1.08897        0.01944        0.14441
C          0.01616       -1.02413        0.30021
C          0.26456       -1.26699        1.78084
C          0.21019       -0.01535        2.59061
O         -0.29745        1.07917        2.23674
O         -0.33864       -2.24776       -0.26037
O         -2.29323       -0.48306        0.68998
O         -2.60012        2.44697       -0.21615
H         -1.52582        3.24474        1.36738
H         -2.59975        1.86931        1.70691
H          0.13690        1.76456        0.35578
H         -1.23633        0.24413       -0.91448
H          0.92533       -0.62274       -0.16265
H         -0.60308       -1.84104        2.15527
H          0.46015       -0.06957        3.64789
O          1.38495       -2.01581        2.12929
C         -2.11136        3.46426       -1.08467
H         -2.92164        3.63091       -1.79704
H         -1.95942        4.39243       -0.51863
C          2.62071       -1.47398        1.63750
H          3.38930       -2.06632        2.13591
H          2.70757       -1.64292        0.56060
C          0.03840       -2.39559       -1.63463
H         -0.42668       -3.33177       -1.94522
H         -0.39857       -1.58801       -2.23378
C         -3.21367       -0.93453       -0.22284
O         -3.01031       -0.87983       -1.40194
C         -4.45109       -1.46775        0.46515
C          1.53189       -2.44538       -1.77983
C          2.24003       -1.35203       -2.27673
C          2.23776       -3.56609       -1.33858
C          3.63126       -1.36971       -2.32456
C          3.62486       -3.58926       -1.39093
C          4.32484       -2.48826       -1.87870
H          1.69640       -0.48225       -2.63384
H          1.69367       -4.42008       -0.94692
H          4.17252       -0.51561       -2.71876
H          4.16385       -4.46872       -1.05515
H          5.40845       -2.50955       -1.92202
C         -0.84957        3.07643       -1.80657
C          0.35804        3.72033       -1.54454
C         -0.88112        2.05118       -2.75534
C          1.52049        3.34557       -2.21337
C          0.27634        1.67693       -3.42401
C          1.48111        2.32200       -3.15189
H          0.38477        4.53704       -0.82763
H         -1.82181        1.55330       -2.97422
H          2.45073        3.87133       -2.02278
H          0.23503        0.89746       -4.17823
H          2.38095        2.04395       -3.69102
C          2.75172       -0.01453        1.96770
C          2.87893        0.39727        3.30517
C          2.77048        0.95728        0.95904
C          2.96845        1.74503        3.62650
C          2.85649        2.30363        1.28206
C          2.94228        2.69921        2.61515
H          2.91732       -0.35536        4.08826
H          2.73584        0.64813       -0.08235
H          3.07205        2.05065        4.66178
H          2.86590        3.04667        0.49230
H          3.01448        3.75255        2.86381
C         -5.42685       -1.95933       -0.59910
H         -6.32741       -2.34632       -0.11561
H         -5.71697       -1.15176       -1.27447
H         -4.98812       -2.75777       -1.20139
C         -4.04457       -2.62278        1.38952
H         -3.38134       -2.28174        2.18787
H         -4.94062       -3.04587        1.85115
H         -3.54155       -3.41964        0.83478
C         -5.08270       -0.33415        1.28443
H         -6.00916       -0.69338        1.74017
H         -4.41802       -0.00164        2.08519
H         -5.32712        0.52481        0.65324
 
4Piv/oxocarbenium/conf_01
Charge=+1, Multiplicity=+1
C          1.46753        0.15810        2.59380
C          0.33185        0.18856        1.57872
C          0.10290       -1.05136        0.74365
C         -0.86561       -0.75243       -0.40522
C         -0.21485        0.29967       -1.29257
C          0.33499        1.42296       -0.47886
O          0.57529        1.38782        0.75391
O         -1.14332       -1.85931       -1.19720
O          1.30459       -1.55653        0.20092
O          2.74800        0.01254        2.05677
H          1.27458       -0.70300        3.24462
H          1.39823        1.06357        3.21077
H         -0.59737        0.42266        2.10805
H         -0.33318       -1.80589        1.40673
H         -1.78302       -0.34743        0.03773
H          0.67724       -0.16058       -1.74969
H          0.68550        2.32552       -0.97387
O         -0.96311        0.80705       -2.35245
C          3.53670        1.18972        1.92322
H          3.31810        1.88908        2.73979
H          4.56947        0.85160        2.04677
C         -2.25624        1.29832       -1.97716
H         -2.62912        1.78649       -2.87913
H         -2.91969        0.46166       -1.73894
C         -2.04933       -2.80871       -0.61099
H         -2.22872       -3.52907       -1.41020
H         -1.55504       -3.33319        0.21379
C          1.50124       -2.90406        0.33144
O          0.76055       -3.58912        0.98165
C          2.74862       -3.36158       -0.39282
C         -3.32980       -2.17045       -0.15333
C         -3.59639       -2.00298        1.20512
C         -4.24977       -1.68856       -1.08682
C         -4.75394       -1.35592        1.62746
C         -5.40574       -1.04116       -0.66926
C         -5.65669       -0.86855        0.68942
H         -2.90090       -2.40227        1.93922
H         -4.05871       -1.83292       -2.14653
H         -4.95710       -1.24444        2.68735
H         -6.11995       -0.68163       -1.40243
H         -6.56393       -0.37105        1.01493
C          3.37859        1.87422        0.59061
C          3.50270        1.13647       -0.58792
C          3.09727        3.23485        0.50864
C          3.33097        1.74535       -1.82464
C          2.93398        3.85236       -0.72957
C          3.04468        3.10843       -1.89913
H          3.72579        0.07683       -0.52895
H          3.00033        3.81947        1.41900
H          3.43766        1.16367       -2.73485
H          2.72769        4.91646       -0.77936
H          2.92630        3.58768       -2.86511
C         -2.18350        2.25727       -0.82257
C         -1.50688        3.47831       -0.95978
C         -2.78791        1.95370        0.40313
C         -1.38898        4.34746        0.11732
C         -2.66992        2.82317        1.47824
C         -1.95830        4.01340        1.34069
H         -1.07867        3.74173       -1.92319
H         -3.37089        1.04127        0.50535
H         -0.86590        5.28997       -0.00137
H         -3.14692        2.58256        2.42260
H         -1.87176        4.69256        2.18202
C          2.71878       -4.88344       -0.50361
H          3.64162       -5.23093       -0.97501
H          2.63337       -5.35033        0.47895
H          1.87566       -5.22092       -1.11174
C          2.81660       -2.73099       -1.78710
H          2.90255       -1.64378       -1.73651
H          3.69394       -3.11685       -2.31256
H          1.93204       -2.98003       -2.38028
C          3.94997       -2.91758        0.45680
H          4.87503       -3.18048       -0.06333
H          3.93848       -1.84117        0.63941
H          3.95027       -3.42358        1.42588
 
4Piv/oxocarbenium/conf_02
Charge=+1, Multiplicity=+1
C         -0.82907        2.93334       -0.87810
C         -0.86140        1.55042       -1.51094
C         -1.33248        0.38077       -0.66278
C         -0.86443       -0.94825       -1.26344
C          0.66649       -0.93478       -1.25752
C          1.15234        0.28287       -1.93757
O          0.48623        1.32967       -2.10782
O         -1.28314       -2.05262       -0.52817
O         -0.86296        0.40083        0.67145
O         -0.01636        3.04130        0.25586
H         -1.86144        3.14226       -0.57767
H         -0.53794        3.65774       -1.64880
H         -1.49815        1.60784       -2.39915
H         -2.42465        0.42975       -0.66239
H         -1.21291       -1.01430       -2.30510
H          0.99745       -0.85075       -0.20504
H          2.12365        0.27235       -2.43323
O          1.26349       -2.00325       -1.91582
C          1.21736        3.73030        0.09600
H          1.08516        4.60189       -0.55680
H          1.46191        4.10168        1.09485
C          1.57077       -3.14834       -1.08507
H          0.63764       -3.54222       -0.67703
H          1.98930       -3.86849       -1.78798
C         -2.47452       -2.68763       -1.01764
H         -2.29238       -3.05303       -2.03602
H         -2.60842       -3.54826       -0.36037
C         -1.67790        1.00860        1.58191
O         -2.65257        1.62000        1.24274
C         -1.23901        0.73943        3.00586
C         -3.66760       -1.77960       -0.98558
C         -4.23676       -1.41839        0.23634
C         -4.17008       -1.22363       -2.16074
C         -5.27305       -0.49741        0.28412
C         -5.21313       -0.30356       -2.11592
C         -5.75876        0.06584       -0.89235
H         -3.85387       -1.85554        1.15372
H         -3.75138       -1.52102       -3.11889
H         -5.70357       -0.21468        1.23831
H         -5.60461        0.11767       -3.03581
H         -6.56991        0.78469       -0.85429
C          2.32832        2.85292       -0.41485
C          2.61578        1.65241        0.23896
C          3.06698        3.20058       -1.54087
C          3.61913        0.81285       -0.23038
C          4.08223        2.36711       -2.01052
C          4.35813        1.17189       -1.35924
H          2.04605        1.37572        1.11909
H          2.85189        4.13029       -2.05972
H          3.83726       -0.11277        0.29039
H          4.65614        2.65665       -2.88433
H          5.15053        0.52335       -1.71777
C          2.54170       -2.82639        0.00765
C          2.08270       -2.48864        1.28303
C          3.91619       -2.84285       -0.23658
C          2.98073       -2.15603        2.29247
C          4.81455       -2.52815        0.77413
C          4.34698       -2.17726        2.03861
H          1.01574       -2.51237        1.49012
H          4.28124       -3.11937       -1.22137
H          2.61490       -1.90065        3.28127
H          5.88149       -2.56235        0.58129
H          5.04994       -1.93420        2.82803
C          0.27734        0.86653        3.15293
H          0.55147        0.69778        4.19781
H          0.80407        0.13122        2.54102
H          0.61551        1.86794        2.87411
C         -1.94724        1.72443        3.93080
H         -3.03120        1.65807        3.82404
H         -1.68481        1.50446        4.96884
H         -1.65080        2.75333        3.71192
C         -1.67467       -0.69973        3.32785
H         -1.36756       -0.95038        4.34688
H         -2.76173       -0.80213        3.27010
H         -1.21910       -1.41756        2.64061
 
4Piv/oxocarbenium/conf_03
Charge=+1, Multiplicity=+1
C         -1.56957       -0.47724        1.64934
C         -0.28568       -0.48759        0.86588
C          0.20051        0.88097        0.46099
C          1.39927        0.77466       -0.48028
C          0.95237        0.03574       -1.73190
C          0.05359       -1.11580       -1.41694
O         -0.56059       -1.31452       -0.34088
O          1.89959        2.00659       -0.88377
O         -0.85779        1.55480       -0.19854
O         -1.85634       -1.78605        2.04042
H         -2.36586       -0.05591        1.02506
H         -1.42752        0.18899        2.51537
H          0.49079       -1.04762        1.39176
H          0.47960        1.43161        1.36451
H          2.16704        0.19099        0.04142
H          0.29001        0.72172       -2.28989
H         -0.25692       -1.76487       -2.23295
O          1.93294       -0.35173       -2.63978
C         -3.22915       -1.98023        2.37909
H         -3.29339       -3.02704        2.68250
H         -3.49552       -1.35929        3.24467
C          2.97411       -1.15406       -2.06536
H          3.54480       -1.50789       -2.92550
H          3.63087       -0.53281       -1.44866
C          2.67700        2.69177        0.11181
H          3.07731        3.55845       -0.41575
H          2.02131        3.05470        0.91121
C         -1.12708        2.83559        0.20863
O         -0.52531        3.34604        1.11060
C         -2.25836        3.43663       -0.59648
C          3.77462        1.82674        0.66222
C          3.70828        1.33078        1.96350
C          4.84601        1.45203       -0.15129
C          4.68703        0.46582        2.44424
C          5.82454        0.58903        0.32526
C          5.74278        0.08913        1.62241
H          2.89200        1.63823        2.61245
H          4.91106        1.84581       -1.16167
H          4.63126        0.09624        3.46273
H          6.65993        0.31407       -0.31001
H          6.51151       -0.57855        1.99633
C         -4.14639       -1.68707        1.22301
C         -5.13379       -0.71044        1.31945
C         -3.98419       -2.37184        0.01709
C         -5.95143       -0.42004        0.23134
C         -4.79398       -2.07997       -1.07147
C         -5.77951       -1.10121       -0.96634
H         -5.26721       -0.17322        2.25448
H         -3.21760       -3.13733       -0.05999
H         -6.72151        0.33869        0.32071
H         -4.67129       -2.62587       -2.00134
H         -6.41730       -0.87880       -1.81508
C          2.41841       -2.29644       -1.26482
C          1.68105       -3.30947       -1.89890
C          2.63544       -2.38236        0.11648
C          1.12594       -4.34789       -1.16159
C          2.08009       -3.42042        0.85032
C          1.31097       -4.39353        0.21504
H          1.56095       -3.28002       -2.97864
H          3.25983       -1.64022        0.60923
H          0.56156       -5.12719       -1.66179
H          2.25119       -3.48018        1.91991
H          0.87649       -5.20101        0.79399
C         -1.91227        3.36471       -2.08888
H         -2.70133        3.85669       -2.66338
H         -0.96953        3.87443       -2.30637
H         -1.83929        2.33076       -2.43363
C         -3.53033        2.62286       -0.31314
H         -3.78455        2.63830        0.75086
H         -4.36682        3.06497       -0.86087
H         -3.43071        1.58299       -0.63312
C         -2.44836        4.88675       -0.16334
H         -3.27506        5.32812       -0.72558
H         -2.67783        4.95690        0.90182
H         -1.54969        5.47848       -0.35145
 
4Piv/oxocarbenium/conf_04
Charge=+1, Multiplicity=+1
C          1.61384        2.51343       -0.63554
C          1.39530        1.92900        0.75049
C          1.90282        0.50874        0.96963
C          1.08183       -0.53297        0.21419
C         -0.37638       -0.39523        0.64227
C         -0.82063        1.00693        0.87137
O         -0.05492        1.98235        1.04910
O          1.21530       -0.35399       -1.17033
O          3.25787        0.53129        0.57360
O          1.08452        3.80975       -0.70854
H          1.19282        1.84572       -1.38848
H          2.69810        2.54152       -0.78766
H          1.80058        2.60942        1.49991
H          1.82743        0.25603        2.03363
H          1.42171       -1.52379        0.52974
H         -1.03589       -0.89173       -0.07447
H         -1.86854        1.20593        1.09203
O         -0.54972       -0.86049        1.96731
C          0.11567        3.99141       -1.73878
H         -0.02424        5.07111       -1.80699
H          0.51780        3.63950       -2.69701
C         -1.60559       -1.83011        2.13498
H         -1.40389       -2.67583        1.46854
H         -1.49276       -2.15514        3.17026
C          1.35681       -1.56971       -1.91178
H          1.59713       -1.24727       -2.92643
H          2.21168       -2.13273       -1.51851
C          4.03097       -0.50032        1.02557
O          3.57112       -1.36689        1.71719
C          5.45285       -0.39085        0.51851
C          0.11654       -2.41840       -1.89560
C          0.05103       -3.57105       -1.11495
C         -0.99806       -2.04681       -2.65090
C         -1.10767       -4.34205       -1.08664
C         -2.15523       -2.81355       -2.62548
C         -2.21104       -3.96414       -1.84230
H          0.91964       -3.88152       -0.54034
H         -0.94715       -1.16229       -3.27987
H         -1.14172       -5.24632       -0.48828
H         -3.00814       -2.52870       -3.23285
H         -3.10833       -4.57410       -1.83587
C         -1.18695        3.30671       -1.42513
C         -1.46337        2.02424       -1.90311
C         -2.10972        3.92086       -0.57872
C         -2.63284        1.36340       -1.53007
C         -3.28691        3.27359       -0.21906
C         -3.54985        1.99172       -0.69060
H         -0.76631        1.53949       -2.58057
H         -1.90259        4.91717       -0.20016
H         -2.83872        0.36663       -1.90740
H         -4.00236        3.77163        0.42663
H         -4.46251        1.48091       -0.40730
C         -2.97210       -1.26829        1.88039
C         -3.70584       -1.67777        0.76869
C         -3.52897       -0.33807        2.76263
C         -4.98667       -1.18088        0.54805
C         -4.80175        0.16708        2.53638
C         -5.53569       -0.26102        1.43241
H         -3.28061       -2.40615        0.08456
H         -2.96977       -0.02691        3.64073
H         -5.55868       -1.52068       -0.30899
H         -5.23374        0.87699        3.23346
H         -6.53974        0.11681        1.27025
C          5.41997       -0.54247       -1.00977
H          6.43963       -0.47910       -1.39859
H          5.01254       -1.51489       -1.30318
H          4.82416        0.24389       -1.47848
C          6.02797        0.97958        0.89609
H          6.02895        1.12546        1.98009
H          7.06329        1.04082        0.55084
H          5.46607        1.79439        0.43527
C          6.28240       -1.50771        1.14365
H          7.30816       -1.44947        0.77106
H          6.30672       -1.42310        2.23237
H          5.87937       -2.49146        0.89405
 
4Piv/oxocarbenium/conf_IRC1
Charge=+1, Multiplicity=+1
C         -2.02298        2.16737        0.72406
C         -0.89721        1.13327        0.67228
C         -1.07544        0.02698       -0.34935
C         -0.11012       -1.13889       -0.07123
C         -0.14194       -1.61633        1.37184
C         -0.43365       -0.51005        2.33594
O         -0.77324        0.66715        2.06489
O         -0.36251       -2.24186       -0.88219
O         -2.41190       -0.36367       -0.63614
O         -2.30978        2.69498       -0.53489
H         -1.74450        2.95021        1.44191
H         -2.92969        1.68166        1.09204
H          0.06473        1.61384        0.47802
H         -0.76955        0.48496       -1.29255
H          0.89111       -0.73147       -0.26623
H         -0.99908       -2.28968        1.49574
H         -0.44172       -0.73997        3.39909
O          0.95816       -2.36586        1.80153
C         -1.51418        3.80458       -0.93564
H         -2.10481        4.30781       -1.70449
H         -1.39163        4.50038       -0.09560
C          2.23593       -1.73532        1.65891
H          2.92258       -2.41593        2.16512
H          2.52987       -1.68830        0.60639
C          0.30256       -2.21097       -2.14916
H         -0.07479       -3.08840       -2.67577
H          0.00317       -1.32024       -2.71677
C         -3.20625       -0.88834        0.30792
O         -2.85373       -0.99749        1.46109
C         -4.56270       -1.26623       -0.24417
C          1.79421       -2.26311       -1.98728
C          2.57429       -1.12531       -2.18839
C          2.40774       -3.43939       -1.55348
C          3.94596       -1.15551       -1.95396
C          3.77667       -3.47417       -1.32562
C          4.54774       -2.33079       -1.52087
H          2.10481       -0.20882       -2.53432
H          1.80553       -4.32733       -1.38782
H          4.54492       -0.26543       -2.11722
H          4.24663       -4.39528       -0.99807
H          5.61758       -2.36116       -1.34473
C         -0.17204        3.40742       -1.49016
C          1.01191        3.80928       -0.87672
C         -0.10427        2.63105       -2.65012
C          2.24600        3.43857       -1.40501
C          1.12426        2.25949       -3.17868
C          2.30349        2.66099       -2.55427
H          0.96743        4.43659        0.00987
H         -1.02398        2.33679       -3.14812
H          3.16321        3.77570       -0.93275
H          1.16549        1.67846       -4.09458
H          3.26394        2.38852       -2.97926
C          2.25458       -0.37371        2.28708
C          2.05934       -0.24022        3.67028
C          2.46749        0.77515        1.51929
C          2.03471        1.01483        4.26352
C          2.44587        2.02907        2.11499
C          2.21710        2.15124        3.48297
H          1.93952       -1.13422        4.27621
H          2.66602        0.68039        0.45442
H          1.88876        1.10675        5.33419
H          2.61623        2.91416        1.51282
H          2.20468        3.13261        3.94480
C         -5.36265       -1.97541        0.84326
H         -6.35281       -2.22799        0.45614
H         -4.87396       -2.90025        1.15916
H         -5.48866       -1.34288        1.72438
C         -5.26796        0.03249       -0.66619
H         -4.69854        0.56958       -1.42729
H         -6.25057       -0.21357       -1.07702
H         -5.42264        0.69725        0.18909
C         -4.37661       -2.18220       -1.46004
H         -5.35915       -2.47909       -1.83574
H         -3.83849       -1.67592       -2.26310
H         -3.82882       -3.09072       -1.19413
 
4Piv/TS1
Charge=+1, Multiplicity=+1
C         -1.99093        2.18403        0.59151
C         -0.90412        1.10765        0.56611
C         -1.08595        0.03765       -0.49021
C         -0.11602       -1.12466       -0.24537
C         -0.25818       -1.69895        1.15458
C         -0.72611       -0.65566        2.13654
O         -0.89345        0.57678        1.93321
O         -0.28836       -2.16473       -1.15609
O         -2.43514       -0.35656       -0.74664
O         -2.21629        2.72816       -0.67326
H         -1.70850        2.95031        1.32501
H         -2.92747        1.73032        0.92642
H          0.08558        1.54958        0.43090
H         -0.80611        0.51904       -1.42894
H          0.88587       -0.68300       -0.33704
H         -1.05741       -2.44419        1.14116
H         -0.87589       -0.95697        3.17100
O          0.84117       -2.40030        1.66736
C         -1.40353        3.84609       -1.01652
H         -1.93133        4.32940       -1.84139
H         -1.36844        4.55218       -0.17712
C          2.10833       -1.73555        1.65972
H          2.77167       -2.44257        2.16130
H          2.47484       -1.60819        0.63724
C          0.52719       -2.06747       -2.32791
H          0.19389       -2.89115       -2.96072
H          0.32389       -1.12833       -2.85935
C         -3.22096       -0.90198        0.18163
O         -2.87066       -1.08162        1.33341
C         -4.59551       -1.22835       -0.36047
C          1.98672       -2.18219       -1.99460
C          2.82812       -1.07434       -2.07960
C          2.50110       -3.39222       -1.52571
C          4.16377       -1.16766       -1.69880
C          3.83365       -3.48916       -1.14995
C          4.66684       -2.37591       -1.23245
H          2.43492       -0.13151       -2.44814
H          1.84950       -4.25708       -1.44886
H          4.81184       -0.30043       -1.77234
H          4.22733       -4.43550       -0.79491
H          5.70865       -2.45505       -0.94110
C         -0.01137        3.46258       -1.44001
C          1.10074        3.83458       -0.68854
C          0.17840        2.72175       -2.60947
C          2.38279        3.46799       -1.08979
C          1.45507        2.35507       -3.01225
C          2.56098        2.72551       -2.24985
H          0.96340        4.43391        0.20768
H         -0.68236        2.45412       -3.21625
H          3.24458        3.78057       -0.50890
H          1.59295        1.80389       -3.93714
H          3.56066        2.45696       -2.57520
C          2.05827       -0.42481        2.38424
C          1.69829       -0.39153        3.73782
C          2.34452        0.77270        1.72755
C          1.58945        0.81892        4.40923
C          2.24009        1.98312        2.40206
C          1.85101        2.00873        3.73782
H          1.51649       -1.32588        4.26170
H          2.65948        0.75337        0.68683
H          1.31567        0.83517        5.45858
H          2.46866        2.90924        1.88667
H          1.77307        2.95502        4.26220
C         -5.39427       -1.96914        0.70653
H         -6.39424       -2.18366        0.32201
H         -4.92165       -2.91740        0.97342
H         -5.49652       -1.37445        1.61656
C         -5.27758        0.10378       -0.71156
H         -4.70869        0.66253       -1.45731
H         -6.27105       -0.10343       -1.11740
H         -5.40646        0.73106        0.17575
C         -4.44690       -2.09173       -1.61952
H         -5.44184       -2.34950       -1.99116
H         -3.91002       -1.56149       -2.40756
H         -3.91654       -3.02364       -1.40407
 
4Piv/C4_dioxolenium/conf_IRC1
Charge=+1, Multiplicity=+1
C         -1.97820        2.05576        0.82455
C         -0.93950        0.93735        0.70268
C         -1.00178        0.17915       -0.60009
C         -0.08687       -1.03431       -0.57526
C         -0.51652       -1.97268        0.55222
C         -1.40492       -1.21591        1.55121
O         -1.14000        0.07222        1.83023
O         -0.10125       -1.74322       -1.77834
O         -2.38222       -0.21387       -0.93702
O         -2.11985        2.80931       -0.34491
H         -1.71800        2.68115        1.68749
H         -2.95250        1.60554        1.04019
H          0.07633        1.33613        0.78108
H         -0.75274        0.85395       -1.41661
H          0.91174       -0.63481       -0.35828
H         -1.15318       -2.73820        0.09607
H         -1.51251       -1.76446        2.48310
O          0.48090       -2.70497        1.20067
C         -1.28367        3.95910       -0.44477
H         -1.76369        4.58893       -1.19667
H         -1.29034        4.50347        0.50778
C          1.76817       -2.12862        1.44573
H          2.32416       -2.95714        1.88904
H          2.26489       -1.87953        0.50364
C          0.90778       -1.34539       -2.71354
H          0.68071       -1.91419       -3.61658
H          0.81088       -0.27743       -2.95060
C         -3.16227       -0.86392       -0.15970
O         -2.83872       -1.31742        0.98224
C         -4.57529       -1.04276       -0.63295
C          2.28592       -1.64758       -2.20141
C          3.15673       -0.61858       -1.84957
C          2.68418       -2.97216       -2.01237
C          4.40819       -0.90369       -1.31127
C          3.93204       -3.25859       -1.47724
C          4.79507       -2.22434       -1.12231
H          2.85167        0.41310       -1.99704
H          2.00773       -3.77859       -2.27830
H          5.08026       -0.09584       -1.04089
H          4.23637       -4.29027       -1.33760
H          5.77023       -2.45079       -0.70498
C          0.12738        3.63964       -0.85722
C          1.18775        3.77377        0.03593
C          0.39012        3.20902       -2.16037
C          2.49027        3.48728       -0.36244
C          1.68787        2.92092       -2.56063
C          2.74184        3.06328       -1.66072
H          0.99599        4.12521        1.04618
H         -0.42814        3.12907       -2.87118
H          3.31205        3.61627        0.33424
H          1.88444        2.61252       -3.58253
H          3.75972        2.86443       -1.97999
C          1.74976       -0.94744        2.37239
C          1.24261       -1.07814        3.66636
C          2.24828        0.28641        1.96099
C          1.20821        0.01178        4.52294
C          2.22398        1.37917        2.82289
C          1.69550        1.24590        4.10017
H          0.87725       -2.04522        4.00054
H          2.67745        0.38841        0.96687
H          0.81476       -0.10023        5.52760
H          2.62825        2.33221        2.49926
H          1.67977        2.09542        4.77459
C         -5.26830       -2.15558        0.14964
H         -6.29623       -2.24410       -0.20794
H         -4.77596       -3.11959       -0.00093
H         -5.29760       -1.94498        1.21994
C         -5.26647        0.31236       -0.36762
H         -4.76945        1.12857       -0.89718
H         -6.29559        0.24350       -0.72781
H         -5.30058        0.54215        0.70087
C         -4.57417       -1.34551       -2.13574
H         -5.60889       -1.46553       -2.46359
H         -4.12243       -0.53659       -2.71104
H         -4.03991       -2.27322       -2.35653
 
4Piv/oxocarbenium/conf_IRC2
Charge=+1, Multiplicity=+1
C         -2.02298        2.16737        0.72405
C         -0.89721        1.13327        0.67227
C         -1.07544        0.02698       -0.34935
C         -0.11013       -1.13889       -0.07123
C         -0.14194       -1.61632        1.37184
C         -0.43365       -0.51004        2.33594
O         -0.77324        0.66716        2.06489
O         -0.36251       -2.24186       -0.88218
O         -2.41190       -0.36367       -0.63614
O         -2.30978        2.69499       -0.53490
H         -1.74450        2.95021        1.44190
H         -2.92969        1.68167        1.09203
H          0.06473        1.61385        0.47801
H         -0.76956        0.48495       -1.29256
H          0.89111       -0.73146       -0.26623
H         -0.99908       -2.28967        1.49575
H         -0.44172       -0.73996        3.39909
O          0.95817       -2.36585        1.80153
C         -1.51418        3.80458       -0.93566
H         -2.10480        4.30781       -1.70450
H         -1.39162        4.50038       -0.09561
C          2.23593       -1.73531        1.65891
H          2.92259       -2.41591        2.16512
H          2.52987       -1.68829        0.60639
C          0.30256       -2.21097       -2.14915
H         -0.07479       -3.08840       -2.67577
H          0.00317       -1.32024       -2.71677
C         -3.20625       -0.88834        0.30792
O         -2.85373       -0.99748        1.46109
C         -4.56270       -1.26623       -0.24416
C          1.79421       -2.26312       -1.98727
C          2.57429       -1.12532       -2.18838
C          2.40774       -3.43940       -1.55346
C          3.94597       -1.15552       -1.95396
C          3.77666       -3.47418       -1.32560
C          4.54774       -2.33080       -1.52086
H          2.10482       -0.20883       -2.53432
H          1.80552       -4.32733       -1.38780
H          4.54493       -0.26545       -2.11721
H          4.24662       -4.39529       -0.99805
H          5.61758       -2.36118       -1.34472
C         -0.17204        3.40741       -1.49017
C          1.01191        3.80928       -0.87674
C         -0.10427        2.63104       -2.65013
C          2.24600        3.43856       -1.40503
C          1.12426        2.25947       -3.17869
C          2.30349        2.66098       -2.55429
H          0.96744        4.43659        0.00985
H         -1.02399        2.33678       -3.14812
H          3.16322        3.77569       -0.93277
H          1.16549        1.67843       -4.09459
H          3.26394        2.38850       -2.97928
C          2.25458       -0.37370        2.28708
C          2.05935       -0.24020        3.67028
C          2.46748        0.77516        1.51929
C          2.03472        1.01484        4.26351
C          2.44586        2.02908        2.11498
C          2.21709        2.15125        3.48296
H          1.93954       -1.13420        4.27621
H          2.66600        0.68040        0.45441
H          1.88877        1.10677        5.33419
H          2.61622        2.91417        1.51281
H          2.20468        3.13263        3.94479
C         -5.36265       -1.97541        0.84327
H         -6.35281       -2.22799        0.45615
H         -4.87395       -2.90024        1.15918
H         -5.48866       -1.34287        1.72438
C         -5.26796        0.03248       -0.66619
H         -4.69854        0.56956       -1.42729
H         -6.25057       -0.21358       -1.07701
H         -5.42264        0.69725        0.18908
C         -4.37661       -2.18221       -1.46003
H         -5.35915       -2.47911       -1.83573
H         -3.83849       -1.67594       -2.26309
H         -3.82883       -3.09073       -1.19411
 
4Piv/TS2
Charge=+1, Multiplicity=+1
C         -2.00333       -0.34312        2.40484
C         -0.87759       -0.32837        1.46367
C         -0.85850       -0.04410        0.03251
C          0.49370       -0.34756       -0.66915
C          0.84921       -1.84151       -0.78306
C          1.10288       -2.54997        0.54079
O          0.76915       -2.16231        1.63513
O          0.46117        0.14464       -1.97178
O         -1.96615       -0.53988       -0.68815
O         -3.28340       -0.28663        1.87609
H         -1.80147        0.47863        3.11497
H         -1.86988       -1.26026        3.00379
H          0.08644       -0.21891        1.95098
H         -0.97920        1.05783        0.00983
H          1.26105        0.16110       -0.06739
H         -0.00579       -2.36993       -1.22650
H          1.58987       -3.53156        0.41421
O          1.89445       -2.11575       -1.67213
C         -3.93088        0.98435        2.03951
H         -4.94569        0.81930        1.67631
H         -3.98750        1.22487        3.10815
C          3.11093       -1.38434       -1.48859
H          3.79222       -1.83323       -2.21388
H          2.95643       -0.33904       -1.76900
C          0.45842        1.56800       -2.10686
H          0.43104        1.72809       -3.18552
H         -0.46525        1.99075       -1.68887
C         -2.34613       -1.76563       -0.29156
O         -1.78973       -2.28286        0.65429
C         -3.42023       -2.38873       -1.14530
C          1.65949        2.22967       -1.49369
C          1.58754        2.81904       -0.23147
C          2.87987        2.23483       -2.17139
C          2.71401        3.39025        0.35154
C          4.00640        2.80532       -1.59344
C          3.92611        3.37995       -0.32842
H          0.63528        2.85701        0.29126
H          2.94282        1.79467       -3.16244
H          2.64408        3.85110        1.33129
H          4.94787        2.80806       -2.13175
H          4.80570        3.82805        0.12076
C         -3.25550        2.09099        1.28186
C         -2.40048        2.98354        1.92995
C         -3.45784        2.22697       -0.09294
C         -1.74861        3.98630        1.21827
C         -2.80979        3.22699       -0.80590
C         -1.95038        4.10660       -0.15154
H         -2.26612        2.91658        3.00659
H         -4.13276        1.54840       -0.60361
H         -1.10007        4.68474        1.73651
H         -2.98788        3.33338       -1.87087
H         -1.45105        4.89337       -0.70691
C          3.66632       -1.47121       -0.09593
C          4.11942       -2.69180        0.41228
C          3.72282       -0.33825        0.71563
C          4.57864       -2.78469        1.71901
C          4.18417       -0.42853        2.02315
C          4.60101       -1.65440        2.52995
H          4.11076       -3.57123       -0.22564
H          3.42169        0.62600        0.31531
H          4.92755       -3.73651        2.10457
H          4.22873        0.46030        2.64401
H          4.96057       -1.72712        3.55068
C         -4.01034       -3.58505       -0.40481
H         -4.76529       -4.06052       -1.03525
H         -3.24445       -4.32557       -0.16678
H         -4.48733       -3.27602        0.52840
C         -4.50352       -1.35326       -1.45885
H         -4.10227       -0.50976       -2.02346
H         -5.27994       -1.82980       -2.06216
H         -4.96898       -0.98159       -0.54232
C         -2.73164       -2.84175       -2.44515
H         -3.48269       -3.28686       -3.10261
H         -2.26907       -2.00272       -2.97042
H         -1.97030       -3.60234       -2.24935
 
4Piv/C4_rearranged/conf_IRC2
Charge=+1, Multiplicity=+1
C          0.16008       -1.68667        1.59367
C          1.12529       -0.81869        0.83592
C          0.83170       -0.73410       -0.66386
C          0.29477        0.58064       -1.20518
C          1.27279        1.73488       -1.48199
C          2.50895        1.93238       -0.62145
O          3.08612        1.09082        0.02320
O         -0.35392        0.35911       -2.43202
O          2.10576       -1.12934       -1.26885
O          0.08699       -2.92305        0.94735
H         -0.81130       -1.16778        1.60439
H          0.49541       -1.79381        2.63485
H          1.24178        0.15604        1.31121
H          0.13780       -1.52833       -0.94325
H         -0.42913        0.91641       -0.45034
H          1.70447        1.51221       -2.47188
H          2.92213        2.95019       -0.73404
O          0.62385        2.96455       -1.66640
C         -0.96300       -3.76338        1.43204
H         -0.75892       -4.74242        0.99540
H         -0.88719       -3.85423        2.52305
C         -0.23613        3.41713       -0.61474
H         -0.45230        4.45210       -0.88639
H         -1.18263        2.86862       -0.64226
C         -1.68585       -0.15241       -2.33828
H         -1.98991       -0.29525       -3.37626
H         -1.69324       -1.13594       -1.84866
C          2.90980       -1.48169       -0.33628
O          2.45247       -1.43632        0.85417
C          4.26756       -2.00542       -0.63253
C         -2.61660        0.77882       -1.61897
C         -3.01434        0.51199       -0.30967
C         -3.05692        1.94922       -2.23872
C         -3.82650        1.40707        0.37931
C         -3.87298        2.84074       -1.55568
C         -4.25221        2.57484       -0.24233
H         -2.71213       -0.41853        0.16416
H         -2.74904        2.16304       -3.25766
H         -4.13695        1.18495        1.39504
H         -4.21590        3.74514       -2.04661
H         -4.88950        3.27274        0.28997
C         -2.32621       -3.27315        1.03299
C         -3.19016       -2.70403        1.96729
C         -2.74621       -3.38820       -0.29435
C         -4.45337       -2.26095        1.58614
C         -4.00459       -2.94447       -0.67760
C         -4.86080       -2.38027        0.26372
H         -2.88218       -2.62852        3.00684
H         -2.08846       -3.85135       -1.02504
H         -5.12204       -1.83220        2.32493
H         -4.32647       -3.05039       -1.70816
H         -5.84613       -2.03947       -0.03455
C          0.36650        3.33726        0.76075
C          1.46116        4.13135        1.11179
C         -0.16816        2.47106        1.71592
C          2.03898        4.02413        2.36980
C          0.40353        2.36643        2.97919
C          1.51860        3.13220        3.30180
H          1.85559        4.84318        0.39228
H         -1.06149        1.89994        1.47249
H          2.88925        4.64527        2.62948
H         -0.03022        1.70110        3.71923
H          1.96686        3.05311        4.28625
C          5.19407       -1.72463        0.55209
H          6.18536       -2.11764        0.31705
H          5.28094       -0.65160        0.73588
H          4.84196       -2.20918        1.46456
C          4.08003       -3.52730       -0.82759
H          3.42278       -3.74548       -1.67260
H          5.06090       -3.96112       -1.03509
H          3.67739       -4.00053        0.07093
C          4.79680       -1.36395       -1.91692
H          5.77794       -1.78954       -2.13698
H          4.14201       -1.55744       -2.76859
H          4.91288       -0.28453       -1.79681
 
6Piv/C6_dioxolenium/conf_00
Charge=+1, Multiplicity=+1
C          2.10991       -1.29208       -2.61075
C          0.80876       -2.03487       -2.42925
C         -0.44494       -1.21909       -2.10354
C         -0.54170       -0.80653       -0.63966
C         -0.30046       -2.03664        0.23587
C          0.91337       -2.84010       -0.22268
O          0.99355       -3.13307       -1.54276
O          0.39601        0.19886       -0.34838
O         -0.45068       -0.15146       -3.00889
O          2.76478       -0.73452       -1.43758
H          1.96020       -0.43142       -3.26007
H          2.85432       -1.96498       -3.04083
H          0.63575       -2.48840       -3.40964
H         -1.29451       -1.89412       -2.28052
H         -1.55631       -0.45016       -0.43897
H         -0.10936       -1.69988        1.25977
H          0.99328       -3.77669        0.32556
O         -1.41707       -2.88297        0.17023
C         -1.99540       -3.19446        1.44559
H         -2.90187       -3.75191        1.20336
H         -1.32748       -3.86016        2.00755
C         -0.05239        1.11086        0.65098
H         -1.08641        1.39932        0.42136
H         -0.05780        0.63557        1.64161
C          0.83740        2.31433        0.64403
C          1.26791        2.86026       -0.56557
C          1.22178        2.91691        1.83882
C          2.07216        3.99233       -0.57598
C          2.02421        4.05290        1.82888
C          2.45237        4.59124        0.62145
H          0.98250        2.37707       -1.49389
H          0.89045        2.49656        2.78469
H          2.40548        4.40990       -1.52031
H          2.31810        4.51504        2.76518
H          3.08057        5.47532        0.61240
C         -2.29455       -1.95992        2.24910
C         -3.17604       -0.99681        1.75470
C         -1.64904       -1.72746        3.46211
C         -3.39682        0.17953        2.45632
C         -1.87514       -0.55194        4.17180
C         -2.74513        0.40552        3.66567
H         -3.68477       -1.16703        0.81046
H         -0.96777       -2.47547        3.85912
H         -4.08005        0.92199        2.05941
H         -1.37367       -0.38674        5.11945
H         -2.92409        1.32301        4.21607
C          2.79111       -1.14284       -0.23470
O          2.12143       -2.10152        0.27567
C          3.81903       -0.51215        0.66788
C         -1.73411        0.22551       -3.50641
H         -1.51640        0.89124       -4.34428
H         -2.24908       -0.66030       -3.90044
C         -2.59727        0.92065       -2.49111
C         -3.77883        0.33811       -2.03851
C         -2.22053        2.16839       -1.99238
C         -4.57476        0.99058       -1.10183
C         -3.00619        2.81707       -1.04997
C         -4.18729        2.22884       -0.60499
H         -4.08747       -0.62662       -2.43220
H         -1.30713        2.63455       -2.34830
H         -5.50269        0.53635       -0.76981
H         -2.70628        3.78946       -0.67359
H         -4.81265        2.74645        0.11497
C          4.30176        0.82476        0.11086
H          5.05592        1.22706        0.79071
H          4.75895        0.71404       -0.87389
H          3.48701        1.54737        0.04043
C          3.24291       -0.33717        2.07473
H          2.40723        0.36522        2.07049
H          2.91645       -1.28640        2.50235
H          4.02199        0.07712        2.71824
C          4.98467       -1.52544        0.69727
H          5.40342       -1.68715       -0.29985
H          5.77499       -1.11385        1.32926
H          4.67429       -2.48543        1.11560
 
6Piv/C6_dioxolenium/conf_01
Charge=+1, Multiplicity=+1
C         -2.69490       -1.49454       -2.04278
C         -1.62418       -0.55000       -2.52276
C         -0.27823       -0.54935       -1.78965
C         -0.28278        0.22347       -0.48184
C         -0.87250        1.60692       -0.76392
C         -2.18813        1.50758       -1.53666
O         -2.16919        0.76021       -2.66536
O         -1.04682       -0.41595        0.52247
O          0.13829       -1.87387       -1.62508
O         -3.30172       -1.23290       -0.74875
H         -2.28736       -2.49885       -1.93979
H         -3.52835       -1.49362       -2.74821
H         -1.42607       -0.88456       -3.54614
H          0.40896        0.01208       -2.43465
H          0.75552        0.33756       -0.15648
H         -1.07048        2.11517        0.18611
H         -2.56274        2.49419       -1.80061
O         -0.00314        2.34079       -1.58418
C          0.53802        3.51586       -0.97072
H          1.20181        3.93469       -1.72906
H         -0.26538        4.24019       -0.78352
C         -0.42695       -0.38499        1.80765
H          0.00003        0.60772        2.00139
H         -1.24011       -0.53857        2.52358
C          0.61672       -1.45153        1.98552
C          1.80506       -1.16399        2.65006
C          0.37699       -2.75211        1.54354
C          2.74102       -2.16608        2.88479
C          1.31270       -3.75169        1.77141
C          2.49624       -3.46151        2.44630
H          1.99914       -0.14931        2.98363
H         -0.53721       -2.97174        1.00318
H          3.66203       -1.93468        3.40964
H          1.12018       -4.76207        1.42618
H          3.22465       -4.24459        2.62716
C          1.27642        3.21797        0.30329
C          2.41557        2.41037        0.28213
C          0.82171        3.72000        1.52086
C          3.08799        2.11979        1.46011
C          1.49601        3.43012        2.70345
C          2.63144        2.63072        2.67267
H          2.77808        2.00776       -0.65955
H         -0.05814        4.35773        1.54389
H          3.97446        1.49626        1.42996
H          1.13992        3.83620        3.64416
H          3.16707        2.41351        3.59106
C         -3.53098       -0.12912       -0.15936
O         -3.22779        1.04407       -0.55687
C         -4.39088       -0.21430        1.07381
C          1.31342       -2.22299       -2.36556
H          1.46927       -3.27985       -2.14156
H          1.11629       -2.12825       -3.44190
C          2.52078       -1.41075       -1.99082
C          3.07895       -0.50755       -2.89360
C          3.10005       -1.55744       -0.72948
C          4.20537        0.23366       -2.54966
C          4.22576       -0.82284       -0.38675
C          4.78266        0.07263       -1.29607
H          2.64214       -0.39495       -3.88246
H          2.67363       -2.25821       -0.01978
H          4.63787        0.92532       -3.26467
H          4.67703       -0.96302        0.58998
H          5.67053        0.63767       -1.03147
C         -4.06941        0.93820        2.02516
H         -4.70119        0.84731        2.91115
H         -3.02648        0.91012        2.34878
H         -4.26551        1.90857        1.56681
C         -5.84148       -0.08469        0.56100
H         -6.00809        0.87408        0.06415
H         -6.09774       -0.89474       -0.12646
H         -6.51431       -0.14482        1.41969
C         -4.20195       -1.56631        1.76346
H         -3.16354       -1.72210        2.06356
H         -4.82460       -1.58884        2.66029
H         -4.50139       -2.39512        1.12077
 
6Piv/C6_dioxolenium/conf_02
Charge=+1, Multiplicity=+1
C          0.62975       -2.86239       -0.40551
C         -0.28303       -2.02903        0.45129
C         -0.62679       -0.60864       -0.02490
C          0.44150        0.42448        0.29058
C          0.84026        0.29484        1.76081
C          1.14311       -1.15986        2.11519
O          0.18243       -2.05829        1.80129
O          1.62482        0.28903       -0.47264
O         -0.90018       -0.60672       -1.40276
O          2.01859       -2.43982       -0.52837
H          0.27303       -2.87922       -1.43315
H          0.67923       -3.87723       -0.00641
H         -1.21786       -2.59730        0.46429
H         -1.50908       -0.30477        0.55203
H          0.01147        1.41423        0.12128
H          1.74599        0.89330        1.93085
H          1.35959       -1.26160        3.17628
O         -0.17719        0.63869        2.65592
C         -0.56868        2.01529        2.64699
H         -0.80833        2.24775        3.68758
H          0.27602        2.64624        2.34452
C          1.64950        1.04022       -1.69164
H          2.64718        0.86001       -2.10196
H          0.90945        0.64038       -2.38864
C          1.42851        2.51142       -1.47336
C          2.15285        3.20208       -0.49978
C          0.50091        3.20485       -2.24558
C          1.94994        4.56109       -0.30278
C          0.30864        4.57083       -2.06308
C          1.02835        5.24980       -1.08828
H          2.88038        2.66892        0.10564
H         -0.07515        2.67189       -2.99639
H          2.51917        5.09024        0.45421
H         -0.40767        5.10334       -2.67977
H          0.87671        6.31355       -0.94073
C         -1.76197        2.26699        1.76537
C         -2.95710        1.58699        2.00849
C         -1.69459        3.16545        0.70362
C         -4.06260        1.79852        1.19539
C         -2.80009        3.37393       -0.11479
C         -3.98461        2.68958        0.12766
H         -3.01782        0.89407        2.84270
H         -0.77184        3.70519        0.50762
H         -4.99426        1.28141        1.40184
H         -2.73298        4.07578       -0.93911
H         -4.85064        2.85802       -0.50358
C          2.77218       -1.86702        0.32055
O          2.46757       -1.47890        1.49761
C          4.22937       -1.76095       -0.04573
C         -2.29637       -0.57586       -1.73172
H         -2.75723        0.30669       -1.27224
H         -2.32083       -0.45742       -2.81663
C         -2.99631       -1.83201       -1.30393
C         -2.78368       -3.02345       -2.00075
C         -3.79078       -1.84869       -0.15916
C         -3.33906       -4.21282       -1.54858
C         -4.34767       -3.03957        0.29722
C         -4.11655       -4.22315       -0.39299
H         -2.18554       -3.01360       -2.90809
H         -3.97256       -0.92152        0.37658
H         -3.17803       -5.13203       -2.10192
H         -4.96499       -3.04244        1.18918
H         -4.55307       -5.15159       -0.04108
C          4.42728       -1.94339       -1.54876
H          5.49179       -1.84905       -1.77338
H          4.09484       -2.92556       -1.88836
H          3.89084       -1.18213       -2.11925
C          4.77905       -0.40847        0.41585
H          4.25847        0.41518       -0.07679
H          4.68829       -0.28444        1.49605
H          5.83793       -0.35440        0.15426
C          4.92814       -2.90388        0.72061
H          4.54194       -3.88282        0.42382
H          5.99334       -2.87585        0.47960
H          4.81722       -2.78828        1.80076
 
6Piv/C6_dioxolenium/conf_03
Charge=+1, Multiplicity=+1
C         -1.86322       -1.09934        2.57492
C         -0.62042       -1.93950        2.40370
C          0.63602       -1.25381        1.86482
C          0.62200       -1.05927        0.35392
C          0.30435       -2.41680       -0.28644
C         -0.93198       -3.05229        0.35107
O         -0.93715       -3.13721        1.70351
O         -0.34070       -0.10247       -0.00583
O          0.76405       -0.08192        2.61101
O         -2.64052       -0.75611        1.39472
H         -1.60832       -0.13637        3.01419
H         -2.57572       -1.62879        3.20992
H         -0.38095       -2.25869        3.42195
H          1.46439       -1.94817        2.06667
H          1.61747       -0.74378        0.02412
H          0.09759       -2.28353       -1.35585
H         -1.08617       -4.05579       -0.04000
O          1.33209       -3.34741       -0.07369
C          2.22929       -3.51568       -1.17565
H          2.85665       -4.36039       -0.88657
H          1.66003       -3.80092       -2.06974
C         -0.03718        0.60779       -1.20278
H          1.01980        0.90150       -1.17785
H         -0.18410       -0.03257       -2.08375
C         -0.91335        1.81808       -1.28292
C         -1.10616        2.60785       -0.15047
C         -1.51813        2.18207       -2.48309
C         -1.90433        3.74114       -0.21916
C         -2.31418        3.32049       -2.55324
C         -2.51248        4.09879       -1.41911
H         -0.62533        2.32795        0.78004
H         -1.36593        1.57537       -3.37203
H         -2.04777        4.35251        0.66562
H         -2.78136        3.59691       -3.49234
H         -3.13597        4.98489       -1.47091
C          3.05803       -2.29324       -1.44878
C          4.06776       -1.92156       -0.55780
C          2.81057       -1.49518       -2.56285
C          4.80950       -0.76908       -0.77595
C          3.54958       -0.33615       -2.78246
C          4.54821        0.02819       -1.88846
H          4.27656       -2.54774        0.30500
H          2.04301       -1.78877       -3.27416
H          5.60144       -0.49506       -0.08679
H          3.35395        0.27369       -3.65807
H          5.13422        0.92439       -2.06284
C         -2.77117       -1.32674        0.26874
O         -2.12645       -2.33163       -0.18308
C         -3.90850       -0.84000       -0.59155
C          2.05970        0.53383        2.60185
H          2.35518        0.64427        3.64930
H          2.78485       -0.12646        2.11340
C          2.02358        1.87013        1.92139
C          2.58535        2.04819        0.66003
C          1.41439        2.95608        2.55150
C          2.52279        3.28422        0.02550
C          1.35416        4.19219        1.92215
C          1.90292        4.35660        0.65409
H          3.09142        1.21877        0.17390
H          0.99181        2.83188        3.54442
H          2.96405        3.41100       -0.95774
H          0.88476        5.03220        2.42316
H          1.85445        5.32171        0.16181
C         -4.29256        0.59618       -0.23986
H         -5.12978        0.89198       -0.87569
H         -4.60837        0.68850        0.80041
H         -3.46776        1.28811       -0.41872
C         -3.54893       -0.96090       -2.07250
H         -2.70924       -0.31071       -2.32515
H         -3.30899       -1.98768       -2.35250
H         -4.40794       -0.63820       -2.66456
C         -5.07438       -1.79645       -0.25337
H         -5.34589       -1.74201        0.80427
H         -5.94404       -1.48965       -0.83912
H         -4.83601       -2.83125       -0.51033
 
6Piv/C6_dioxolenium/conf_04
Charge=+1, Multiplicity=+1
C          0.03420        0.89269        2.83597
C         -0.61137       -0.43741        2.52738
C          0.15209       -1.42148        1.63355
C          0.03667       -1.08694        0.14817
C         -1.44215       -0.90919       -0.19057
C         -2.12843        0.04847        0.79070
O         -1.95473       -0.23182        2.10707
O          0.74756        0.09279       -0.13499
O          1.46277       -1.44047        2.12689
O          0.08312        1.90663        1.79507
H          1.07714        0.74993        3.11286
H         -0.50892        1.37380        3.65155
H         -0.69037       -0.91420        3.50888
H         -0.33519       -2.39672        1.77072
H          0.42093       -1.92301       -0.44186
H         -1.53649       -0.49046       -1.19936
H         -3.19770        0.10549        0.60403
O         -2.06217       -2.16205       -0.08038
C         -3.02570       -2.45397       -1.10059
H         -2.53122       -2.42948       -2.08007
H         -3.33301       -3.48061       -0.89567
C          1.64151        0.02348       -1.24292
H          2.09942       -0.97242       -1.27037
H          1.09642        0.17404       -2.18457
C          2.69607        1.07229       -1.06893
C          3.33000        1.21462        0.16635
C          3.06579        1.89935       -2.12503
C          4.31841        2.17348        0.33866
C          4.06032        2.85762       -1.95442
C          4.68581        2.99770       -0.72204
H          3.02881        0.57326        0.98805
H          2.57531        1.79587       -3.08913
H          4.80676        2.28121        1.30164
H          4.34231        3.49732       -2.78373
H          5.45851        3.74666       -0.58653
C         -4.19771       -1.51676       -1.07966
C         -4.32579       -0.51542       -2.04015
C         -5.13692       -1.59434       -0.04880
C         -5.36587        0.40628       -1.96747
C         -6.17438       -0.67549        0.02696
C         -6.28683        0.33023       -0.93014
H         -3.61349       -0.46235       -2.85940
H         -5.04716       -2.37639        0.69944
H         -5.46154        1.17676       -2.72504
H         -6.90249       -0.74621        0.82783
H         -7.10129        1.04429       -0.87316
C         -0.68492        2.12196        0.80617
O         -1.68723        1.42975        0.42993
C         -0.47282        3.41261        0.05734
C          2.14582       -2.69572        2.05458
H          2.95254       -2.61131        2.78533
H          1.47031       -3.49645        2.38093
C          2.70084       -2.99303        0.69075
C          2.06883       -3.89876       -0.16036
C          3.84892       -2.33564        0.24849
C          2.55833       -4.12379       -1.44238
C          4.34068       -2.55687       -1.03140
C          3.69150       -3.44736       -1.88121
H          1.18902       -4.43630        0.18412
H          4.36064       -1.64373        0.91024
H          2.06250       -4.83479       -2.09462
H          5.23364       -2.03885       -1.36420
H          4.07837       -3.62610       -2.87868
C         -0.57910        3.15234       -1.44839
H         -0.47768        4.10541       -1.97205
H          0.22382        2.49579       -1.78844
H         -1.54239        2.71496       -1.71623
C         -1.62375        4.33482        0.51260
H         -2.59912        3.92034        0.24928
H         -1.59154        4.51676        1.59050
H         -1.50876        5.29680        0.00785
C          0.87345        4.04228        0.40362
H          1.70534        3.39053        0.13175
H          0.97190        4.97380       -0.15803
H          0.94900        4.27937        1.46645
 
6Piv/C6_dioxolenium/conf_05
Charge=+1, Multiplicity=+1
C         -2.24965        1.21282       -1.15708
C         -2.05957       -0.16069       -0.56821
C         -1.76158       -0.26912        0.93493
C         -0.31510        0.02763        1.28201
C          0.59736       -0.79994        0.38288
C          0.17724       -0.71096       -1.08659
O         -1.13395       -0.90703       -1.35806
O         -0.02985        1.40229        1.13042
O         -2.60077        0.57092        1.67914
O         -1.07949        2.05757       -1.35103
H         -2.89920        1.80675       -0.51723
H         -2.68381        1.12507       -2.15467
H         -3.02441       -0.64675       -0.73595
H         -1.92209       -1.32475        1.19236
H         -0.14399       -0.29181        2.31402
H          1.61840       -0.41783        0.47072
H          0.75563       -1.40201       -1.69528
O          0.50181       -2.14848        0.75721
C          1.77105       -2.80088        0.91762
H          2.32980       -2.30355        1.71981
H          1.51798       -3.81181        1.24034
C          0.61991        1.97616        2.26882
H          0.66780        3.04632        2.05906
H         -0.01386        1.83165        3.15102
C          1.99248        1.40386        2.49470
C          3.06332        1.80977        1.69690
C          2.20966        0.41965        3.45774
C          4.31684        1.23068        1.84060
C          3.46305       -0.16626        3.60456
C          4.51662        0.23339        2.79127
H          2.91637        2.60095        0.96798
H          1.39546        0.11618        4.11009
H          5.14360        1.56568        1.22281
H          3.61947       -0.92609        4.36283
H          5.49646       -0.21660        2.91013
C          2.57240       -2.81167       -0.35155
C          3.63845       -1.92998       -0.52248
C          2.21072       -3.65420       -1.40503
C          4.32670       -1.87964       -1.73072
C          2.89583       -3.60514       -2.61148
C          3.95282       -2.71337       -2.77727
H          3.93547       -1.28296        0.29882
H          1.38619       -4.34950       -1.27569
H          5.15978       -1.19512       -1.85150
H          2.61334       -4.26849       -3.42196
H          4.49168       -2.68058       -3.71813
C          0.12989        1.76087       -1.61471
O          0.67469        0.61523       -1.60083
C          0.98518        2.91404       -2.07803
C         -3.76031       -0.06271        2.22810
H         -3.45368       -0.91043        2.85367
H         -4.20656        0.69600        2.87356
C         -4.72416       -0.51143        1.16812
C         -5.45509        0.43457        0.44617
C         -4.84351       -1.85875        0.83381
C         -6.27071        0.04139       -0.60616
C         -5.66068       -2.25629       -0.22028
C         -6.36826       -1.30589       -0.94588
H         -5.38713        1.48432        0.71882
H         -4.29445       -2.60431        1.40250
H         -6.84301        0.78183       -1.15509
H         -5.74749       -3.30791       -0.47118
H         -7.00842       -1.61402       -1.76541
C          0.43966        3.31794       -3.46141
H          1.04691        4.14122       -3.84472
H          0.50466        2.49299       -4.17645
H         -0.59651        3.65655       -3.39946
C          0.82739        4.08198       -1.09699
H         -0.21257        4.39982       -1.01225
H          1.19143        3.81712       -0.10250
H          1.41766        4.92491       -1.46309
C          2.44692        2.49134       -2.19431
H          2.58244        1.70405       -2.93830
H          3.03815        3.35657       -2.50197
H          2.83955        2.12737       -1.24288
 
6Piv/C6_dioxolenium/conf_06
Charge=+1, Multiplicity=+1
C          0.03362        0.89242        2.83631
C         -0.61160       -0.43780        2.52759
C          0.15199       -1.42170        1.63369
C          0.03658       -1.08707        0.14833
C         -1.44225       -0.90942       -0.19043
C         -2.12869        0.04803        0.79100
O         -1.95502       -0.23260        2.10732
O          0.74740        0.09272       -0.13476
O          1.46263       -1.44068        2.12715
O          0.08285        1.90636        1.79541
H          1.07646        0.74988        3.11367
H         -0.50996        1.37343        3.65165
H         -0.69042       -0.91465        3.50908
H         -0.33528       -2.39697        1.77074
H          0.42091       -1.92306       -0.44178
H         -1.53656       -0.49059       -1.19918
H         -3.19796        0.10487        0.60429
O         -2.06211       -2.16237       -0.08042
C         -3.02555       -2.45432       -1.10072
H         -2.53095       -2.42993       -2.08015
H         -3.33292       -3.48093       -0.89574
C          1.64115        0.02352       -1.24284
H          2.09906       -0.97238       -1.27048
H          1.09593        0.17417       -2.18440
C          2.69577        1.07231       -1.06894
C          3.32952        1.21494        0.16639
C          3.06574        1.89901       -2.12523
C          4.31803        2.17373        0.33856
C          4.06034        2.85722       -1.95476
C          4.68567        2.99759       -0.72234
H          3.02814        0.57387        0.98824
H          2.57540        1.79529       -3.08937
H          4.80625        2.28169        1.30158
H          4.34253        3.49664       -2.78422
H          5.45843        3.74651       -0.58693
C         -4.19752       -1.51706       -1.08003
C         -4.32528       -0.51563       -2.04049
C         -5.13700       -1.59463       -0.04943
C         -5.36529        0.40615       -1.96801
C         -6.17440       -0.67569        0.02614
C         -6.28652        0.33010       -0.93090
H         -3.61277       -0.46258       -2.85956
H         -5.04750       -2.37675        0.69879
H         -5.46071        1.17668       -2.72555
H         -6.90272       -0.74641        0.82682
H         -7.10093        1.04423       -0.87409
C         -0.68532        2.12165        0.80658
O         -1.68773        1.42941        0.43057
C         -0.47342        3.41228        0.05765
C          2.14585       -2.69582        2.05441
H          2.95230       -2.61174        2.78550
H          1.47032       -3.49682        2.38007
C          2.70140       -2.99235        0.69062
C          2.07006       -3.89804       -0.16102
C          3.84938       -2.33434        0.24899
C          2.56010       -4.12244       -1.44295
C          4.34165       -2.55492       -1.03081
C          3.69315       -3.44539       -1.88116
H          1.19034       -4.43604        0.18296
H          4.36057       -1.64245        0.91115
H          2.06479       -4.83341       -2.09561
H          5.23451       -2.03640       -1.36314
H          4.08044       -3.62363       -2.87856
C          0.87263        4.04233        0.40408
H          0.97088        4.97386       -0.15761
H          0.94796        4.27950        1.46690
H          1.70473        3.39079        0.13235
C         -0.57944        3.15179       -1.44807
H          0.22378        2.49553       -1.78797
H         -1.54255        2.71402       -1.71593
H         -0.47834        4.10485       -1.97181
C         -1.62466        4.33424        0.51260
H         -1.59273        4.51630        1.59050
H         -1.50981        5.29621        0.00781
H         -2.59988        3.91952        0.24914
 
6Piv/C6_dioxolenium/conf_07
Charge=+1, Multiplicity=+1
C         -1.14372        0.67426        1.46200
C         -0.25794        1.50258        0.56556
C         -0.47800        1.43592       -0.95625
C          0.13769        0.19656       -1.59005
C          1.58955        0.08665       -1.13796
C          1.71800        0.22777        0.38273
O          1.10671        1.30701        0.92881
O         -0.54833       -0.97490       -1.21151
O         -1.84902        1.47834       -1.26176
O         -0.93675       -0.76475        1.52722
H         -2.18519        0.77437        1.16447
H         -1.02030        1.00784        2.49386
H         -0.48308        2.52862        0.86932
H          0.04991        2.30132       -1.37723
H          0.13701        0.31419       -2.67942
H          1.98326       -0.89345       -1.42917
H          2.76159        0.24899        0.68623
O          2.30001        1.14208       -1.72794
C          3.60170        0.79532       -2.21806
H          3.50326        0.01036       -2.97857
H          3.95704        1.70433       -2.70566
C         -1.50684       -1.43740       -2.17487
H         -1.95734       -0.57084       -2.66565
H         -0.98999       -2.04442       -2.92821
C         -2.56263       -2.23747       -1.47975
C         -3.50991       -1.58782       -0.68612
C         -2.62359       -3.62154       -1.61544
C         -4.49694       -2.31336       -0.03461
C         -3.61508       -4.35140       -0.96647
C         -4.54990       -3.69842       -0.17325
H         -3.46988       -0.50583       -0.60210
H         -1.89924       -4.13236       -2.24369
H         -5.23615       -1.80218        0.57322
H         -3.65949       -5.42863       -1.08488
H         -5.32643       -4.26495        0.32924
C          4.53568        0.35740       -1.12779
C          4.86073       -0.98787       -0.96608
C          5.03249        1.29134       -0.21580
C          5.65707       -1.40066        0.09789
C          5.82578        0.88227        0.84704
C          6.13465       -0.46633        1.00833
H          4.49799       -1.71841       -1.68441
H          4.78828        2.34233       -0.33956
H          5.91102       -2.44929        0.20999
H          6.21181        1.61485        1.54766
H          6.75937       -0.78429        1.83605
C          0.10849       -1.46327        1.34920
O          1.26012       -1.06386        0.97708
C          0.02061       -2.92290        1.71254
C         -2.36041        2.77189       -1.60398
H         -1.78736        3.18088       -2.44494
H         -3.38019        2.58176       -1.94436
C         -2.34267        3.71833       -0.43961
C         -3.23221        3.53354        0.62089
C         -1.39556        4.73708       -0.36006
C         -3.15867        4.33689        1.75057
C         -1.31971        5.54483        0.77068
C         -2.19554        5.33994        1.82965
H         -3.99195        2.75927        0.55342
H         -0.71249        4.90201       -1.18881
H         -3.86013        4.19314        2.56564
H         -0.57990        6.33628        0.82189
H         -2.14014        5.97077        2.71017
C          0.90417       -3.09980        2.96355
H          0.86032       -4.14847        3.26641
H          1.94520       -2.84138        2.76021
H          0.54335       -2.49488        3.80032
C         -1.41687       -3.32849        2.01969
H         -1.82078       -2.77530        2.87003
H         -2.07174       -3.17319        1.16178
H         -1.43002       -4.39128        2.27104
C          0.58491       -3.75362        0.55342
H          1.62403       -3.49389        0.34328
H          0.54356       -4.80875        0.83274
H         -0.00905       -3.61428       -0.35124
 
6Piv/C6_dioxolenium/conf_08
Charge=+1, Multiplicity=+1
C         -2.14768        1.83684       -0.04298
C         -1.72220        0.79178       -1.03692
C         -0.83291       -0.35482       -0.52821
C          0.64786       -0.00509       -0.43471
C          1.07295        0.66013       -1.74510
C          0.10682        1.77558       -2.14078
O         -1.19792        1.43107       -2.20203
O          0.93580        0.87039        0.63696
O         -1.30190       -0.79642        0.71164
O         -1.11217        2.69005        0.52253
H         -2.59521        1.36394        0.82824
H         -2.85711        2.52187       -0.51139
H         -2.66514        0.34170       -1.36215
H         -0.90129       -1.14086       -1.29073
H          1.20628       -0.93810       -0.32401
H          2.07162        1.09511       -1.62188
H          0.38272        2.21101       -3.09859
O          1.02276       -0.24782       -2.81406
C          2.29869       -0.73280       -3.24283
H          2.07858       -1.32117       -4.13511
H          2.93103        0.11409       -3.53866
C          1.83449        0.33252        1.62041
H          2.73396       -0.04308        1.11765
H          2.11919        1.19037        2.23388
C          1.21181       -0.74031        2.46059
C          1.52874       -2.07859        2.24580
C          0.27605       -0.41110        3.44041
C          0.91170       -3.07835        2.99083
C         -0.33905       -1.40452        4.18749
C         -0.02427       -2.74234        3.96062
H          2.26819       -2.34132        1.49494
H          0.02369        0.63112        3.61418
H          1.16895       -4.11856        2.82027
H         -1.05886       -1.13973        4.95491
H         -0.50003       -3.51924        4.54982
C          2.99364       -1.56552       -2.20336
C          2.51903       -2.84289       -1.89798
C          4.09972       -1.07223       -1.51481
C          3.14013       -3.61027       -0.92259
C          4.72391       -1.83825       -0.53445
C          4.24448       -3.10795       -0.23813
H          1.66452       -3.23911       -2.43913
H          4.49099       -0.08843       -1.76063
H          2.77320       -4.60735       -0.70295
H          5.59166       -1.44898       -0.01269
H          4.73654       -3.71166        0.51706
C         -0.05702        3.14585       -0.02054
O          0.36823        2.91890       -1.20246
C          0.69332        4.18929        0.76396
C         -2.03540       -2.02221        0.68595
H         -1.42345       -2.80765        0.22535
H         -2.17698       -2.27579        1.73772
C         -3.34423       -1.86860       -0.03266
C         -4.38340       -1.15123        0.56427
C         -3.51357       -2.35075       -1.32888
C         -5.56072       -0.90589       -0.12907
C         -4.69205       -2.10563       -2.02771
C         -5.71349       -1.37741       -1.43076
H         -4.26711       -0.79261        1.58358
H         -2.71952       -2.92773       -1.79534
H         -6.36687       -0.35756        0.34694
H         -4.81359       -2.48758       -3.03560
H         -6.63434       -1.18896       -1.97193
C          0.15081        5.54346        0.25955
H          0.66210        6.34127        0.80339
H          0.34223        5.67994       -0.80723
H         -0.92177        5.64123        0.44669
C          0.41466        4.03992        2.25899
H         -0.64238        4.17525        2.49202
H          0.72550        3.05918        2.62488
H          0.98238        4.80187        2.79720
C          2.19139        4.08406        0.47413
H          2.41127        4.25464       -0.58077
H          2.71572        4.84365        1.05777
H          2.57960        3.10370        0.75853
 
6Piv/C6_dioxolenium/conf_09
Charge=+1, Multiplicity=+1
C         -0.10176       -3.32393       -1.41111
C          0.22990       -2.05473       -2.15770
C          1.36612       -1.18432       -1.61776
C          0.95780       -0.33492       -0.42316
C         -0.31647        0.42306       -0.78662
C         -1.37189       -0.49524       -1.40758
O         -0.95826       -1.31143       -2.40868
O          0.74321       -1.13278        0.72136
O          2.44359       -2.04350       -1.36803
O         -0.83709       -3.22325       -0.16070
H          0.81328       -3.84803       -1.13992
H         -0.73065       -3.96061       -2.03627
H          0.55505       -2.41132       -3.13963
H          1.60234       -0.47387       -2.42182
H          1.74149        0.40373       -0.24179
H         -0.73819        0.85954        0.12319
H         -2.21890        0.08074       -1.77281
O         -0.00317        1.39742       -1.74679
C         -0.53612        2.69833       -1.45514
H         -0.11025        3.05477       -0.50953
H         -0.17020        3.32988       -2.26605
C          1.38392       -0.62036        1.89660
H          1.21599       -1.37897        2.66338
H          2.46054       -0.55026        1.71074
C          0.83622        0.71391        2.32149
C         -0.36897        0.79621        3.02013
C          1.49708        1.89343        1.97941
C         -0.91612        2.02882        3.35119
C          0.95108        3.13065        2.30599
C         -0.25900        3.20065        2.98639
H         -0.87398       -0.11562        3.32455
H          2.45219        1.84401        1.46393
H         -1.84703        2.07835        3.90651
H          1.47774        4.04107        2.03950
H         -0.68074        4.16498        3.24923
C         -2.03569        2.69997       -1.39008
C         -2.69014        2.72553       -0.15953
C         -2.79108        2.59788       -2.56035
C         -4.07732        2.63760       -0.09536
C         -4.17521        2.51002       -2.49840
C         -4.82018        2.52489       -1.26399
H         -2.10956        2.82102        0.75432
H         -2.28810        2.58576       -3.52312
H         -4.57780        2.66534        0.86690
H         -4.75474        2.43891       -3.41263
H         -5.90212        2.46261       -1.21710
C         -1.69018       -2.37171        0.24916
O         -2.00394       -1.26161       -0.27869
C         -2.47308       -2.78882        1.46934
C          3.71869       -1.55706       -1.79282
H          4.38466       -2.41678       -1.70087
H          3.66580       -1.27495       -2.85241
C          4.22277       -0.40415       -0.97139
C          4.14655        0.90238       -1.45050
C          4.75165       -0.62976        0.30035
C          4.57980        1.96910       -0.66960
C          5.18884        0.43215        1.08149
C          5.10057        1.73471        0.59778
H          3.75337        1.08866       -2.44618
H          4.82850       -1.64687        0.67407
H          4.52346        2.98093       -1.05676
H          5.61029        0.24540        2.06357
H          5.45207        2.56332        1.20352
C         -3.34345       -1.64065        1.97236
H         -3.86997       -1.96872        2.87123
H         -2.74733       -0.76153        2.22439
H         -4.08779       -1.34267        1.23145
C         -3.35876       -3.96823        1.02320
H         -4.04149       -3.67787        0.21969
H         -2.75754       -4.81735        0.69214
H         -3.96259       -4.28750        1.87576
C         -1.49689       -3.25506        2.55625
H         -0.84863       -2.44004        2.88341
H         -2.07470       -3.59810        3.41731
H         -0.87128       -4.07880        2.21005
 
6Piv/C6_rearranged/conf_00
Charge=+1, Multiplicity=+1
C          1.12743        1.67076        1.66552
C          0.79293        1.16120        0.26378
C          0.12699       -0.19863        0.16105
C         -1.25697       -0.18045        0.86150
C         -1.55865       -1.40534        1.72961
C         -0.53805       -1.71353        2.80865
O          0.41813       -1.03487        3.07787
O         -1.42545        0.96958        1.67239
O          0.00179       -0.44747       -1.21631
O          2.59559        1.79356        1.62932
H          0.89394        0.96629        2.45847
H          0.73198        2.66077        1.87274
H          0.26649        1.89105       -0.35073
H          0.79413       -0.93571        0.62221
H         -1.98715       -0.18259        0.04806
H         -2.50097       -1.18803        2.25600
H         -0.73168       -2.67004        3.33372
O         -1.66920       -2.58453        0.96675
C         -3.00776       -3.05903        0.76657
H         -2.88803       -3.97620        0.18697
H         -3.44766       -3.32178        1.73625
C         -2.51862        1.82161        1.29301
H         -3.38771        1.20733        1.03263
H         -2.75549        2.39647        2.19027
C         -2.12793        2.72508        0.16134
C         -2.34189        2.34759       -1.16400
C         -1.44717        3.91554        0.42607
C         -1.85368        3.12799       -2.20622
C         -0.96107        4.69855       -0.61339
C         -1.15574        4.29869       -1.93287
H         -2.89286        1.43802       -1.38298
H         -1.31028        4.23554        1.45591
H         -2.02242        2.82384       -3.23362
H         -0.44427        5.62786       -0.39769
H         -0.78087        4.91046       -2.74639
C         -3.87735       -2.06783        0.04747
C         -3.68118       -1.81509       -1.31205
C         -4.86120       -1.35598        0.73115
C         -4.44436       -0.86025       -1.96900
C         -5.62860       -0.39735        0.07557
C         -5.41719       -0.14527       -1.27392
H         -2.92825       -2.37503       -1.85849
H         -5.04066       -1.56231        1.78294
H         -4.29149       -0.68068       -3.02808
H         -6.39709        0.14404        0.61689
H         -6.01797        0.59677       -1.78879
C          3.02355        1.38420        0.49782
O          2.13539        1.03088       -0.34581
C          4.47678        1.25815        0.21390
C          0.15462       -1.81370       -1.61246
H         -0.57046       -2.43642       -1.08065
H         -0.09232       -1.81179       -2.67578
C          1.54378       -2.34284       -1.39410
C          2.58114       -1.98572       -2.25721
C          1.81444       -3.20301       -0.33064
C          3.86103       -2.48909       -2.06696
C          3.09878       -3.70069       -0.13022
C          4.12199       -3.34726       -1.00122
H          2.37389       -1.32564       -3.09476
H          1.00459       -3.50335        0.32933
H          4.65526       -2.22823       -2.75907
H          3.29564       -4.37660        0.69509
H          5.11938       -3.75025       -0.86007
C          4.86256       -0.11401        0.81596
H          5.92717       -0.27150        0.62695
H          4.69789       -0.13680        1.89563
H          4.30917       -0.93024        0.34581
C          4.72031        1.26514       -1.29468
H          4.18345        0.45462       -1.78960
H          4.41968        2.21461       -1.74478
H          5.78896        1.12983       -1.47371
C          5.24242        2.38235        0.91570
H          5.07516        2.37621        1.99414
H          6.30959        2.23856        0.73453
H          4.96338        3.36329        0.52243
 
6Piv/C6_rearranged/conf_01
Charge=+1, Multiplicity=+1
C         -3.13675       -0.13753        1.36581
C         -1.76252       -0.78586        1.52944
C         -0.65723        0.02775        0.88131
C          0.76763       -0.46292        1.17413
C          1.50195        0.32469        2.26334
C          0.87498        0.32890        3.64789
O         -0.21015       -0.10689        3.92684
O          0.80825       -1.82557        1.53475
O         -0.94925        0.01439       -0.50309
O         -3.73666       -0.91069        0.27842
H         -3.09601        0.89829        1.03059
H         -3.79143       -0.25070        2.22916
H         -1.51154       -1.07899        2.54370
H         -0.76237        1.04489        1.28148
H          1.33927       -0.29497        0.25374
H          2.49489       -0.13801        2.36513
H          1.49940        0.84217        4.40548
O          1.61700        1.69284        1.95384
C          2.85625        2.13740        1.37809
H          3.06111        3.10631        1.83894
H          3.65698        1.44514        1.66017
C          1.14969       -2.70467        0.47078
H          1.06232       -3.70644        0.90002
H          0.41940       -2.61924       -0.34393
C          2.53649       -2.47282       -0.06527
C          3.61945       -2.36208        0.80884
C          2.76103       -2.37992       -1.43594
C          4.90123       -2.15341        0.31759
C          4.04734       -2.19123       -1.93188
C          5.11815       -2.06939       -1.05571
H          3.45199       -2.45100        1.87809
H          1.92258       -2.45735       -2.12282
H          5.73739       -2.07122        1.00395
H          4.21268       -2.13455       -3.00273
H          6.12082       -1.91484       -1.43907
C          2.76470        2.27326       -0.11259
C          2.24842        3.44241       -0.67255
C          3.14868        1.22906       -0.95394
C          2.09279        3.55909       -2.04800
C          2.99285        1.34335       -2.33040
C          2.45994        2.50512       -2.87868
H          1.97138        4.26948       -0.02505
H          3.58284        0.32470       -0.53617
H          1.69313        4.47382       -2.47234
H          3.30046        0.52634       -2.97378
H          2.34723        2.59713       -3.95377
C         -2.98369       -1.91476        0.02752
O         -1.93741       -2.02612        0.74685
C         -3.30284       -2.87779       -1.05921
C         -0.68703        1.25622       -1.17977
H          0.33365        1.58559       -0.96798
H         -0.75548        1.01472       -2.24147
C         -1.69178        2.29781       -0.78923
C         -2.97252        2.27635       -1.34558
C         -1.39779        3.23988        0.19691
C         -3.94453        3.17093       -0.91759
C         -2.37131        4.13456        0.63102
C         -3.64559        4.09813        0.07752
H         -3.20421        1.55639       -2.12579
H         -0.39919        3.27133        0.62290
H         -4.93287        3.15436       -1.36455
H         -2.13284        4.86339        1.39825
H         -4.40294        4.79954        0.41055
C         -2.71034       -2.23827       -2.33664
H         -2.88599       -2.92813       -3.16536
H         -3.19701       -1.28804       -2.56619
H         -1.63663       -2.06775       -2.23748
C         -2.62995       -4.22226       -0.77865
H         -1.54566       -4.12544       -0.70183
H         -3.00436       -4.67463        0.14283
H         -2.85533       -4.90096       -1.60364
C         -4.81975       -3.02849       -1.19527
H         -5.30592       -2.07261       -1.39780
H         -5.02812       -3.70151       -2.02947
H         -5.26145       -3.46211       -0.29452
 
6Piv/C6_rearranged/conf_02
Charge=+1, Multiplicity=+1
C          2.32332       -2.88607       -1.41294
C          1.23226       -2.60178       -0.38386
C          0.12514       -1.72283       -0.94254
C         -1.06476       -1.53995        0.01823
C         -2.34764       -2.19997       -0.48734
C         -2.21812       -3.67985       -0.80430
O         -1.19262       -4.30618       -0.74677
O         -0.74085       -2.04544        1.29173
O          0.77104       -0.51194       -1.25608
O          3.35274       -1.90793       -1.07668
H          2.01947       -2.69030       -2.43892
H          2.78021       -3.87132       -1.32348
H          0.84407       -3.47536        0.12840
H         -0.22357       -2.20753       -1.86469
H         -1.25706       -0.46188        0.06590
H         -3.11293       -2.09143        0.29397
H         -3.15642       -4.14717       -1.16444
O         -2.76673       -1.59706       -1.69363
C         -4.04682       -0.95814       -1.65416
H         -4.25777       -0.70447       -2.69460
H         -4.80692       -1.67446       -1.31977
C         -1.33126       -1.33102        2.38026
H         -2.39205       -1.13891        2.17433
H         -1.27104       -2.01406        3.22934
C         -0.62409       -0.04182        2.68348
C         -1.08094        1.16434        2.15508
C          0.50300       -0.03486        3.50629
C         -0.41713        2.35484        2.43129
C          1.16131        1.15371        3.79266
C          0.70496        2.35172        3.25008
H         -1.98215        1.18098        1.54983
H          0.84957       -0.96766        3.94262
H         -0.79167        3.28831        2.02347
H          2.02308        1.15143        4.45221
H          1.21348        3.28160        3.48154
C         -4.06898        0.27105       -0.78926
C         -3.46202        1.45024       -1.22772
C         -4.70652        0.26322        0.45086
C         -3.49243        2.59540       -0.44312
C         -4.74096        1.40938        1.23944
C         -4.13490        2.57692        0.79217
H         -2.98957        1.47981       -2.20541
H         -5.20937       -0.63842        0.79077
H         -3.03385        3.50963       -0.80544
H         -5.25044        1.39295        2.19677
H         -4.17241        3.47474        1.39982
C          3.05187       -1.37378        0.04929
O          1.98248       -1.80354        0.60044
C          3.89795       -0.33188        0.68387
C          0.10459        0.29651       -2.22777
H          0.18751       -0.17776       -3.21446
H         -0.95806        0.36654       -1.97437
C          0.75365        1.64215       -2.20703
C          0.38777        2.56813       -1.23118
C          1.77686        1.95712       -3.09767
C          1.04059        3.78964       -1.14211
C          2.43079        3.18163       -3.01278
C          2.06512        4.09716       -2.03257
H         -0.40254        2.31941       -0.52998
H          2.06131        1.24218       -3.86461
H          0.75167        4.50538       -0.37946
H          3.22174        3.42354       -3.71451
H          2.57270        5.05359       -1.96751
C          3.09628        0.98457        0.58668
H          3.67901        1.76039        1.08901
H          2.93974        1.28307       -0.45117
H          2.12695        0.90244        1.07927
C          4.10594       -0.71674        2.15644
H          3.15463       -0.80076        2.68276
H          4.65540       -1.65698        2.25323
H          4.69534        0.06973        2.63245
C          5.23020       -0.20668       -0.05100
H          5.08854        0.07344       -1.09674
H          5.81836        0.57637        0.43165
H          5.80631       -1.13441       -0.01244
 
6Piv/C6_rearranged/conf_03
Charge=+1, Multiplicity=+1
C         -1.92800        1.67742       -0.13817
C         -0.78581        1.01455       -0.90350
C         -0.08142       -0.04898       -0.08621
C          0.91687       -0.90937       -0.86459
C          0.18959       -1.99180       -1.65815
C          1.21756       -2.87171       -2.36147
O          1.94751       -3.60692       -1.75856
O          1.72837       -0.19091       -1.75935
O          0.47419        0.63277        1.01793
O         -1.35868        2.96823        0.25018
H         -2.19638        1.15243        0.77699
H         -2.81117        1.88300       -0.74034
H         -1.04760        0.64669       -1.89183
H         -0.88735       -0.71510        0.25814
H          1.54094       -1.44492       -0.13545
H         -0.33778       -2.62605       -0.93264
H          1.23244       -2.77801       -3.46589
O         -0.70488       -1.43230       -2.59111
C         -1.94895       -2.12058       -2.74586
H         -2.20380       -2.05422       -3.80558
H         -1.82953       -3.18040       -2.49380
C          2.83271        0.50981       -1.18498
H          3.38081        0.88822       -2.05140
H          2.47403        1.36747       -0.60586
C          3.71829       -0.33920       -0.31837
C          4.30129       -1.50295       -0.82057
C          3.96851        0.02759        1.00224
C          5.10779       -2.28963       -0.01060
C          4.78854       -0.75043        1.81241
C          5.35411       -1.91436        1.30680
H          4.11259       -1.80037       -1.84651
H          3.51973        0.93485        1.39809
H          5.54835       -3.19694       -0.40894
H          4.98388       -0.45014        2.83652
H          5.98997       -2.52761        1.93614
C         -3.02196       -1.48310       -1.90672
C         -3.81611       -0.46995       -2.44624
C         -3.21301       -1.84899       -0.57293
C         -4.78151        0.16463       -1.67153
C         -4.16574       -1.20592        0.20950
C         -4.95385       -0.19966       -0.33957
H         -3.69131       -0.19323       -3.48944
H         -2.63084       -2.65828       -0.14055
H         -5.41220        0.92971       -2.11282
H         -4.30026       -1.50444        1.24289
H         -5.71467        0.28522        0.26313
C         -0.23181        3.11366       -0.34002
O          0.13199        2.15479       -1.09707
C          0.61362        4.31755       -0.12624
C          0.69448       -0.17867        2.17910
H          1.45612       -0.93652        1.96695
H          1.11243        0.51118        2.91487
C         -0.56608       -0.81410        2.68861
C         -1.56815       -0.02846        3.26216
C         -0.76059       -2.19025        2.58507
C         -2.73981       -0.60962        3.72795
C         -1.93319       -2.77618        3.05210
C         -2.92260       -1.98626        3.62452
H         -1.41404        1.04227        3.36848
H          0.02172       -2.81098        2.15556
H         -3.50406        0.00576        4.19086
H         -2.06735       -3.85036        2.98143
H         -3.83028       -2.44337        4.00446
C          1.41945        4.00904        1.15749
H          2.08054        4.85799        1.34616
H          0.76199        3.88186        2.02011
H          2.02845        3.11042        1.04124
C          1.55863        4.50942       -1.31349
H          2.20539        3.64338       -1.46334
H          1.00796        4.69567       -2.23871
H          2.18998        5.37793       -1.11581
C         -0.27415        5.54603        0.08764
H         -0.94696        5.41865        0.93747
H          0.36787        6.40656        0.28630
H         -0.86964        5.76896       -0.80130
 
6Piv/C6_rearranged/conf_04
Charge=+1, Multiplicity=+1
C          0.22735        3.39611       -0.32149
C          0.15671        2.38017       -1.46547
C         -0.90114        1.28920       -1.30252
C         -0.56688        0.20437       -0.27060
C          0.19158       -1.01529       -0.81997
C         -0.43300       -1.54489       -2.10321
O         -0.15519       -1.11866       -3.19296
O          0.16321        0.82521        0.76845
O         -2.03676        2.02979       -0.91221
O          1.59075        3.22868        0.17872
H         -0.45425        3.16849        0.49070
H          0.14063        4.43241       -0.64242
H          0.03426        2.86127       -2.43504
H         -1.06083        0.82783       -2.27945
H         -1.52567       -0.16192        0.10895
H          1.22963       -0.73199       -1.04025
H         -1.17913       -2.35205       -1.95703
O          0.12449       -1.99772        0.18421
C          0.99209       -3.10993       -0.03533
H          0.62391       -3.88878        0.63526
H          0.88563       -3.47962       -1.06414
C         -0.02787        0.31639        2.09821
H          0.40392       -0.68318        2.17165
H          0.55406        0.99728        2.72478
C         -1.46395        0.30101        2.53335
C         -2.11305       -0.90746        2.77502
C         -2.16488        1.49441        2.71335
C         -3.43506       -0.92558        3.20753
C         -3.48840        1.48028        3.12973
C         -4.12494        0.26725        3.38251
H         -1.57635       -1.83849        2.62074
H         -1.66582        2.44357        2.53992
H         -3.92516       -1.87207        3.41012
H         -4.02211        2.41351        3.27459
H         -5.15530        0.25592        3.72149
C          2.43467       -2.80315        0.25483
C          2.87211       -2.69280        1.57636
C          3.35776       -2.64774       -0.77758
C          4.20758       -2.44170        1.85942
C          4.69728       -2.39374       -0.49720
C          5.12342       -2.29365        0.82110
H          2.16344       -2.83042        2.38820
H          3.03232       -2.75474       -1.80922
H          4.54026       -2.38048        2.89028
H          5.40998       -2.29483       -1.30932
H          6.17117       -2.11850        1.04228
C          2.18380        2.32591       -0.50283
O          1.51531        1.82298       -1.47148
C          3.57343        1.90013       -0.19568
C         -3.23262        1.73607       -1.64695
H         -3.98548        2.38927       -1.20190
H         -3.09728        2.03136       -2.69523
C         -3.64554        0.29419       -1.56791
C         -3.63528       -0.50604       -2.70809
C         -4.02725       -0.26426       -0.34573
C         -4.00177       -1.84677       -2.63495
C         -4.38208       -1.60294       -0.26992
C         -4.37163       -2.39673       -1.41457
H         -3.34314       -0.08001       -3.66384
H         -4.03857        0.35058        0.54968
H         -3.99783       -2.45729       -3.53156
H         -4.67542       -2.02638        0.68428
H         -4.66055       -3.44064       -1.35415
C          3.46911        0.95772        1.02251
H          4.48099        0.63608        1.27589
H          3.03773        1.46871        1.88546
H          2.87819        0.06846        0.79938
C          4.17053        1.16094       -1.39218
H          3.59470        0.26981       -1.64669
H          4.23407        1.80398       -2.27339
H          5.18053        0.84101       -1.12952
C          4.40354        3.13836        0.16640
H          3.99105        3.66478        1.02879
H          5.41437        2.81016        0.41672
H          4.47381        3.83560       -0.67256
 
6Piv/C4_oxonium/conf_00
Charge=+1, Multiplicity=+1
C         -2.81772       -1.85764       -1.95190
C         -1.32694       -1.71510       -1.71185
C         -0.78629       -2.06292       -0.32287
C          0.71760       -2.24127       -0.41654
C          1.18506       -0.80159       -0.78533
C         -0.14457       -0.01325       -0.81687
O         -0.93462       -0.33877       -1.87718
O          1.19078       -2.74453        0.79866
O         -0.91964       -0.71231        0.29293
O         -3.63126       -0.91320       -1.27268
H         -3.12200       -2.87798       -1.69890
H         -3.01151       -1.67672       -3.00984
H         -0.81537       -2.33182       -2.45996
H         -1.36003       -2.77865        0.25729
H          0.97430       -2.91162       -1.24677
H          1.82836       -0.40641        0.01001
H         -0.13384        1.05528       -0.62541
O          1.82728       -0.82126       -2.01806
C          2.67045        0.31240       -2.27007
H          3.50251        0.29722       -1.55692
H          3.06414        0.13626       -3.27232
C          2.52101       -3.27139        0.76642
H          2.57666       -3.92321        1.64068
H          2.64430       -3.89075       -0.13031
C          3.58304       -2.20947        0.82627
C          3.70219       -1.41136        1.96624
C          4.45512       -2.00429       -0.23833
C          4.65971       -0.40825        2.02811
C          5.42565       -1.00838       -0.17375
C          5.52270       -0.20322        0.95408
H          3.05033       -1.59330        2.81685
H          4.37633       -2.62614       -1.12512
H          4.75342        0.19836        2.92312
H          6.10855       -0.86473       -1.00446
H          6.28166        0.56995        1.00650
C          1.93080        1.61403       -2.18453
C          2.12570        2.46240       -1.09573
C          0.97536        1.94728       -3.14612
C          1.36262        3.61646       -0.95546
C          0.21166        3.09776       -3.00745
C          0.39967        3.93039       -1.90732
H          2.87527        2.21191       -0.34991
H          0.82040        1.29052       -3.99635
H          1.51888        4.26915       -0.10413
H         -0.52988        3.34905       -3.75802
H         -0.19662        4.83023       -1.80028
C         -3.97410       -1.17375        0.00027
O         -3.49780       -2.09330        0.62255
C         -5.04250       -0.22617        0.50824
C         -0.61548       -0.53382        1.76391
H         -1.54375       -0.88105        2.21761
H          0.20928       -1.20576        1.99243
C         -0.30403        0.89097        2.03705
C          1.01471        1.27162        2.28753
C         -1.31705        1.85116        2.06792
C          1.31627        2.59632        2.57440
C         -1.01237        3.17663        2.33850
C          0.30401        3.54797        2.59720
H          1.80482        0.52700        2.27295
H         -2.34618        1.55652        1.89091
H          2.34069        2.88434        2.78441
H         -1.80234        3.91888        2.36542
H          0.53762        4.58216        2.82684
C         -4.83594        1.18993       -0.03336
H         -5.60209        1.84885        0.38367
H         -3.85748        1.59326        0.24368
H         -4.91231        1.21882       -1.12100
C         -6.38146       -0.78484       -0.00514
H         -6.41062       -0.80299       -1.09735
H         -6.55843       -1.79629        0.36983
H         -7.19549       -0.14512        0.34629
C         -5.03233       -0.23582        2.03447
H         -4.09507        0.16225        2.43572
H         -5.84658        0.38903        2.40960
H         -5.16121       -1.24627        2.42553
 
6Piv/C4_oxonium/conf_01
Charge=+1, Multiplicity=+1
C          2.34892       -2.42098       -1.41266
C          0.98757       -2.13159       -0.79119
C         -0.12987       -1.75751       -1.78411
C         -1.47055       -1.97655       -1.11665
C         -1.37175       -0.96508        0.07002
C         -0.04682       -0.22410       -0.21636
O          1.06834       -0.96604        0.04342
O         -2.46805       -1.70398       -2.04795
O         -0.11762       -0.26772       -1.72343
O          3.35524       -2.26671       -0.43276
H          2.55883       -1.77351       -2.26563
H          2.38118       -3.46189       -1.74021
H          0.66561       -2.97465       -0.17224
H         -0.03560       -2.07763       -2.81941
H         -1.54794       -2.99439       -0.71240
H         -2.19990       -0.25423        0.00368
H          0.06068        0.80509        0.11088
O         -1.34076       -1.64851        1.27898
C         -1.76413       -0.86506        2.40892
H         -2.83919       -0.67544        2.31808
H         -1.58971       -1.51302        3.26878
C         -3.77467       -2.15507       -1.68572
H         -4.34456       -2.10439       -2.61575
H         -3.72550       -3.20603       -1.37320
C         -4.42752       -1.32256       -0.61612
C         -4.65790        0.03795       -0.83356
C         -4.80352       -1.88823        0.59810
C         -5.24133        0.81908        0.15410
C         -5.40261       -1.10994        1.58527
C         -5.61634        0.24499        1.36708
H         -4.37654        0.48229       -1.78405
H         -4.62913       -2.94545        0.77587
H         -5.42330        1.87346       -0.02623
H         -5.70250       -1.56417        2.52371
H         -6.08486        0.85216        2.13423
C         -1.00802        0.42572        2.51638
C         -1.59373        1.61718        2.08755
C          0.32474        0.43247        2.93043
C         -0.85053        2.79154        2.03902
C          1.06648        1.60586        2.89066
C          0.48269        2.78404        2.43395
H         -2.63512        1.61797        1.77622
H          0.78396       -0.49167        3.26813
H         -1.31021        3.71120        1.69362
H          2.10081        1.60525        3.21864
H          1.06384        3.69908        2.39796
C          3.94152       -1.04721       -0.35910
O          3.70613       -0.17167       -1.15440
C          4.89691       -0.95552        0.81100
C          0.88146        0.55394       -2.50858
H          1.87715        0.17694       -2.27657
H          0.58522        0.34994       -3.53769
C          0.71386        1.96916       -2.09786
C         -0.44917        2.67242       -2.42014
C          1.72603        2.58699       -1.36267
C         -0.59938        3.98581       -2.00194
C          1.57569        3.90775       -0.95894
C          0.41463        4.60321       -1.27361
H         -1.23173        2.19041       -2.99893
H          2.62640        2.03027       -1.12026
H         -1.49892        4.53591       -2.25520
H          2.36756        4.39445       -0.40037
H          0.30014        5.63529       -0.95949
C          6.01241       -1.99182        0.61894
H          6.71112       -1.92615        1.45719
H          5.61259       -3.00705        0.58414
H          6.57352       -1.80521       -0.30109
C          5.48104        0.45247        0.86026
H          6.01415        0.69646       -0.06094
H          4.69800        1.20146        1.00509
H          6.18328        0.52520        1.69454
C          4.11855       -1.25303        2.09993
H          3.72266       -2.27016        2.10163
H          4.78897       -1.14223        2.95635
H          3.28478       -0.55647        2.22550
 
6Piv/C4_oxonium/conf_02
Charge=+1, Multiplicity=+1
C          0.13504        2.80954       -0.35997
C          0.79907        1.56997       -0.96049
C          0.24405        0.22347       -0.50235
C          0.86708       -0.87130       -1.36772
C          2.34937       -0.81918       -0.93153
C          2.36663        0.32410        0.10163
O          2.16313        1.54702       -0.45346
O          0.37637       -2.15790       -1.14187
O          1.01175        0.11698        0.77231
O         -1.25367        2.68370       -0.08275
H          0.29867        3.66185       -1.02451
H          0.59366        3.01730        0.60586
H          0.82467        1.61557       -2.04777
H         -0.81669        0.16442       -0.28001
H          0.79439       -0.59018       -2.42366
H          2.58948       -1.76818       -0.43304
H          3.14210        0.33903        0.86400
O          3.16819       -0.58491       -2.02694
C          4.52258       -1.02589       -1.86287
H          4.53592       -2.12040       -1.78731
H          5.01528       -0.73612       -2.79185
C         -0.63896       -2.63240       -2.04220
H         -0.65389       -2.00265       -2.93788
H         -0.32588       -3.63660       -2.33707
C         -1.99170       -2.67853       -1.39790
C         -2.90172       -1.63301       -1.55061
C         -2.34997       -3.78503       -0.62713
C         -4.15029       -1.69545       -0.94164
C         -3.59351       -3.84468       -0.01035
C         -4.49628       -2.79852       -0.16953
H         -2.64378       -0.77759       -2.17106
H         -1.65328       -4.61177       -0.52145
H         -4.86416       -0.89153       -1.08374
H         -3.86516       -4.71412        0.57866
H         -5.47720       -2.85229        0.29098
C          5.18156       -0.40789       -0.66485
C          5.44170       -1.17007        0.47324
C          5.45123        0.96177       -0.64407
C          5.94403       -0.57196        1.62485
C          5.95140        1.56123        0.50397
C          6.19102        0.79653        1.64285
H          5.25443       -2.24050        0.45683
H          5.25189        1.55978       -1.52784
H          6.15168       -1.17430        2.50291
H          6.16021        2.62555        0.51134
H          6.58606        1.26515        2.53782
C         -2.06475        2.39963       -1.12293
O         -1.62343        2.03533       -2.18554
C         -3.52362        2.59264       -0.76708
C          0.72228       -1.00609        1.73485
H          0.68159       -1.92841        1.15711
H          1.59239       -0.98064        2.39190
C         -0.55048       -0.68174        2.42421
C         -0.58206        0.32067        3.39681
C         -1.71910       -1.36464        2.09016
C         -1.77451        0.63642        4.02845
C         -2.91060       -1.05209        2.73297
C         -2.93869       -0.05287        3.69737
H          0.32959        0.84812        3.66254
H         -1.70017       -2.14367        1.33459
H         -1.79746        1.41070        4.78718
H         -3.81422       -1.59187        2.47444
H         -3.86936        0.18916        4.19935
C         -3.84168        1.79731        0.50492
H         -4.90231        1.91337        0.74508
H         -3.64240        0.73004        0.37512
H         -3.25597        2.15211        1.35476
C         -3.74793        4.09088       -0.51223
H         -3.14526        4.44642        0.32597
H         -3.50533        4.68604       -1.39722
H         -4.80159        4.25984       -0.27433
C         -4.38670        2.12725       -1.93461
H         -4.22182        1.07213       -2.16342
H         -5.44201        2.26468       -1.68529
H         -4.16995        2.69727       -2.84017
 
6Piv/C4_oxonium/conf_03
Charge=+1, Multiplicity=+1
C          2.14641       -2.71421       -1.10762
C          0.85561       -2.44806       -0.37576
C          0.41629       -0.99400       -0.13189
C         -1.08918       -1.01851        0.09325
C         -1.18128       -1.84556        1.41146
C          0.29641       -2.09872        1.76425
O          0.90008       -3.00365        0.95612
O         -1.63916        0.24984        0.27410
O          0.94066       -0.82737        1.26619
O          3.29857       -2.07365       -0.58609
H          2.00633       -2.43270       -2.15515
H          2.34902       -3.78543       -1.04589
H          0.06399       -2.96109       -0.93537
H          0.86934       -0.24057       -0.77154
H         -1.59205       -1.56163       -0.71424
H         -1.65434       -1.21554        2.17821
H          0.55462       -2.25698        2.80888
O         -1.79585       -3.08359        1.31067
C         -3.21923       -3.06311        1.46952
H         -3.49438       -4.11722        1.53175
H         -3.46857       -2.58536        2.42560
C         -2.01082        0.87276       -0.95648
H         -1.15708        0.88570       -1.64798
H         -2.81295        0.27710       -1.41329
C         -2.46161        2.27326       -0.68080
C         -3.25025        2.55872        0.43308
C         -2.10507        3.30385       -1.54764
C         -3.67155        3.85940        0.67636
C         -2.53651        4.60389       -1.31002
C         -3.31762        4.88400       -0.19547
H         -3.52425        1.75843        1.11178
H         -1.48646        3.08954       -2.41498
H         -4.28110        4.07565        1.54730
H         -2.25800        5.39885       -1.99341
H         -3.64994        5.89868       -0.00536
C         -3.93996       -2.38161        0.34048
C         -3.91853       -2.93723       -0.94098
C         -4.62883       -1.19019        0.55038
C         -4.56752       -2.30490       -1.99266
C         -5.28849       -0.55814       -0.49949
C         -5.25501       -1.11332       -1.77247
H         -3.39850       -3.87639       -1.10873
H         -4.65957       -0.75712        1.54631
H         -4.55404       -2.74840       -2.98258
H         -5.82752        0.36645       -0.32307
H         -5.77242       -0.62547       -2.59153
C          3.63287       -0.88481       -1.14359
O          2.84934       -0.25120       -1.80623
C          5.08238       -0.52821       -0.89101
C          0.71600        0.45574        2.05976
H         -0.34958        0.66747        2.02252
H          1.03952        0.14707        3.05389
C          1.53563        1.55416        1.50565
C          2.85566        1.72491        1.92624
C          0.96683        2.46459        0.61358
C          3.60401        2.78970        1.44792
C          1.72111        3.52377        0.12919
C          3.03805        3.68498        0.54460
H          3.28715        1.03566        2.64612
H         -0.07344        2.36242        0.32392
H          4.62545        2.92888        1.78444
H          1.27266        4.23257       -0.55803
H          3.62388        4.51949        0.17449
C          5.44174       -0.72385        0.58420
H          6.49851       -0.48449        0.72957
H          4.85642       -0.05954        1.22423
H          5.27593       -1.75378        0.90451
C          5.92073       -1.48608       -1.75505
H          5.77606       -2.52560       -1.45248
H          5.67022       -1.38798       -2.81516
H          6.97914       -1.23900       -1.63665
C          5.32308        0.91313       -1.32601
H          4.69999        1.60730       -0.75863
H          6.37198        1.17278       -1.16032
H          5.09655        1.04911       -2.38521
 
6Piv/C4_oxonium/conf_04
Charge=+1, Multiplicity=+1
C          1.29306       -2.97201       -0.63639
C          0.47878       -2.10542        0.31825
C         -0.90029       -1.65655       -0.19732
C         -1.74571       -1.21870        0.99703
C         -0.92120       -0.01462        1.51675
C          0.19967        0.12308        0.46198
O          1.14963       -0.85523        0.53758
O         -3.01096       -0.77738        0.63516
O         -0.60875       -0.29988       -0.73537
O          2.66047       -2.89852       -0.28859
H          1.15836       -2.67605       -1.67809
H          0.99203       -4.01511       -0.52129
H          0.36691       -2.60874        1.28388
H         -1.37637       -2.25472       -0.97130
H         -1.77425       -2.00530        1.76198
H         -1.56356        0.87327        1.48026
H          0.63381        1.10094        0.28077
O         -0.43133       -0.27602        2.78896
C         -0.09561        0.89859        3.54417
H         -1.01482        1.45789        3.75685
H          0.30236        0.51196        4.48306
C         -3.97448       -1.82697        0.49549
H         -3.63612       -2.55536       -0.25468
H         -4.06829       -2.34739        1.45811
C         -5.27614       -1.22612        0.07493
C         -5.69095       -1.29332       -1.25249
C         -6.07524       -0.56703        1.00801
C         -6.88920       -0.70990       -1.64665
C         -7.27034        0.01999        0.61637
C         -7.67829       -0.05086       -0.71193
H         -5.07804       -1.81487       -1.98272
H         -5.76016       -0.51738        2.04607
H         -7.20966       -0.77439       -2.68081
H         -7.88993        0.52659        1.34834
H         -8.61612        0.40127       -1.01599
C          0.89735        1.76905        2.83085
C          0.48634        2.94882        2.21069
C          2.22039        1.34931        2.68472
C          1.37182        3.68220        1.42844
C          3.10851        2.08369        1.91016
C          2.68217        3.24492        1.27210
H         -0.53764        3.29125        2.33297
H          2.54679        0.43356        3.16818
H          1.03959        4.59294        0.94241
H          4.13715        1.75467        1.80578
H          3.37559        3.81584        0.66407
C          3.39275       -1.95394       -0.92710
O          2.94079       -1.29065       -1.82741
C          4.80269       -1.87411       -0.38319
C         -0.01693       -0.08765       -2.11465
H          0.88914       -0.68926       -2.18141
H         -0.81460       -0.45449       -2.76094
C          0.26285        1.36083       -2.25896
C          1.58841        1.79435       -2.30757
C         -0.78241        2.28562       -2.32159
C          1.86466        3.15041       -2.42850
C         -0.49943        3.63882       -2.42757
C          0.82397        4.06961       -2.48415
H          2.39179        1.06533       -2.25756
H         -1.81312        1.94461       -2.28648
H          2.89355        3.48877       -2.48143
H         -1.30858        4.35876       -2.48003
H          1.04171        5.12802       -2.58086
C          5.51178       -0.68948       -1.03187
H          6.53905       -0.63457       -0.66293
H          5.54039       -0.78722       -2.11887
H          5.01013        0.25173       -0.79020
C          4.74573       -1.69247        1.13868
H          4.17668       -0.79797        1.40695
H          4.28617       -2.55297        1.62769
H          5.76248       -1.57954        1.52413
C          5.52390       -3.18467       -0.73012
H          5.57002       -3.33820       -1.81191
H          6.54900       -3.14061       -0.35273
H          5.02808       -4.04469       -0.27522
 
6Piv/oxocarbenium/conf_00
Charge=+1, Multiplicity=+1
C          0.41776        2.18345       -1.86484
C         -0.38745        1.04180       -1.27780
C          0.32764       -0.28995       -1.15951
C         -0.67504       -1.30411       -0.59891
C         -1.77424       -1.48016       -1.63458
C         -2.18687       -0.17720       -2.23736
O         -1.54766        0.90709       -2.18229
O         -0.14847       -2.55914       -0.32388
O          0.78786       -0.72048       -2.41190
O          1.52435        2.45955       -1.01935
H         -0.21944        3.06479       -1.96230
H          0.82948        1.91054       -2.83628
H         -0.81447        1.34940       -0.32188
H          1.14864       -0.16362       -0.44416
H         -1.09823       -0.86084        0.31004
H         -1.32840       -2.02016       -2.48893
H         -3.00891       -0.17149       -2.94899
O         -2.89996       -2.21314       -1.26839
C         -3.55289       -1.71545       -0.09270
H         -4.49072       -2.27167       -0.04941
H         -2.96478       -1.96044        0.79691
C          0.63458       -2.61810        0.87494
H          0.87806       -3.67526        0.98478
H          1.57533       -2.07222        0.74057
C         -0.11363       -2.09689        2.06909
C         -1.20525       -2.80070        2.58092
C          0.22733       -0.87178        2.64003
C         -1.94599       -2.28223        3.63574
C         -0.51367       -0.34753        3.69471
C         -1.60544       -1.05103        4.19006
H         -1.47008       -3.76160        2.14883
H          1.08920       -0.32967        2.26073
H         -2.78520       -2.84228        4.03459
H         -0.23454        0.60412        4.13519
H         -2.18173       -0.64967        5.01668
C         -3.79362       -0.23514       -0.17681
C         -4.66964        0.28410       -1.14546
C         -3.16880        0.65025        0.71240
C         -4.86489        1.65471       -1.26004
C         -3.35781        2.01892        0.59035
C         -4.19382        2.52175       -0.40556
H         -5.20367       -0.40161       -1.79789
H         -2.54181        0.25706        1.50959
H         -5.54606        2.04491       -2.00819
H         -2.85198        2.69905        1.26718
H         -4.33812        3.59274       -0.49760
C          1.23944        3.15110        0.11612
O          0.10904        3.44892        0.40304
C          2.47115        3.41844        0.95835
C          2.20694       -0.64080       -2.62176
H          2.34457       -1.00175       -3.64227
H          2.53554        0.40409       -2.57799
C          2.98770       -1.46339       -1.64128
C          3.76874       -0.84411       -0.66691
C          2.92329       -2.85680       -1.67837
C          4.47129       -1.60163        0.26539
C          3.62781       -3.61467       -0.75411
C          4.39917       -2.98842        0.22196
H          3.83925        0.24025       -0.65121
H          2.31463       -3.34569       -2.43233
H          5.08120       -1.11048        1.01616
H          3.58114       -4.69766       -0.79538
H          4.95158       -3.58347        0.94119
C          2.65852        2.17679        1.84681
H          3.53163        2.32116        2.48870
H          1.78825        2.02241        2.49094
H          2.82615        1.27489        1.25069
C          3.71391        3.63753        0.09511
H          3.95228        2.76104       -0.51006
H          3.58711        4.49024       -0.57709
H          4.56812        3.84793        0.74391
C          2.20404        4.64135        1.83400
H          1.30867        4.50589        2.44290
H          3.05674        4.80581        2.49755
H          2.06781        5.54015        1.22721
 
6Piv/oxocarbenium/conf_01
Charge=+1, Multiplicity=+1
C         -1.98527        1.09734        0.18145
C         -0.73470        0.28698       -0.04588
C          0.43919        1.08653       -0.57199
C          1.58383        0.12301       -0.90603
C          1.10674       -0.75602       -2.05367
C         -0.28646       -1.24300       -1.82982
O         -1.11797       -0.76908       -1.01964
O          2.75459        0.75903       -1.31816
O          0.01378        1.79451       -1.70576
O         -2.97956        0.29972        0.79449
H         -2.34435        1.50728       -0.76229
H         -1.74148        1.91414        0.86552
H         -0.46574       -0.27727        0.85059
H          0.74345        1.76790        0.23477
H          1.77457       -0.49573       -0.02062
H          0.99845       -0.09930       -2.93549
H         -0.70222       -1.97451       -2.51928
O          1.92567       -1.80398       -2.45993
C          2.29735       -2.70071       -1.40488
H          2.79390       -3.52577       -1.91824
H          3.02512       -2.22104       -0.74383
C          3.56031        1.25866       -0.24556
H          4.42438        1.70238       -0.74252
H          3.02936        2.05672        0.28922
C          3.97626        0.18409        0.71791
C          4.90069       -0.78715        0.32930
C          3.41542        0.11386        1.99253
C          5.24850       -1.81414        1.19725
C          3.76129       -0.91434        2.86427
C          4.67488       -1.88238        2.46409
H          5.34959       -0.73261       -0.65831
H          2.71372        0.88062        2.31234
H          5.97609       -2.55805        0.89079
H          3.32745       -0.95259        3.85793
H          4.95276       -2.68111        3.14322
C          1.10732       -3.17821       -0.62301
C          0.12760       -3.97198       -1.23912
C          0.96632       -2.86299        0.73401
C         -0.98654       -4.39964       -0.52826
C         -0.14758       -3.29051        1.44249
C         -1.12926       -4.04952        0.80951
H          0.25775       -4.26384       -2.27788
H          1.75037       -2.30287        1.23849
H         -1.73388       -5.01856       -1.01258
H         -0.24660       -3.04720        2.49517
H         -1.99496       -4.38695        1.36843
C         -4.00687       -0.11703       -0.00326
O         -4.05307        0.14161       -1.17353
C         -5.02157       -0.92205        0.78486
C          0.61182        3.09038       -1.89343
H          1.69279        2.98223       -2.02007
H          0.18654        3.44008       -2.83568
C          0.28682        4.02749       -0.76743
C         -1.03636        4.41111       -0.53710
C          1.28655        4.50979        0.07475
C         -1.35237        5.24617        0.52500
C          0.97353        5.35069        1.13872
C         -0.34706        5.71347        1.36826
H         -1.81878        4.06124       -1.20435
H          2.32287        4.24512       -0.11697
H         -2.38144        5.54779        0.68905
H          1.76153        5.72741        1.78188
H         -0.59404        6.37224        2.19371
C         -6.16201       -1.31985       -0.14631
H         -6.89830       -1.90629        0.40947
H         -6.66197       -0.44100       -0.55879
H         -5.80158       -1.92068       -0.98427
C         -4.32423       -2.17420        1.33261
H         -3.92410       -2.78689        0.51905
H         -3.50767       -1.91179        2.00918
H         -5.04942       -2.77829        1.88473
C         -5.55067       -0.06826        1.94378
H         -6.03108        0.84300        1.57632
H         -6.29969       -0.63934        2.49902
H         -4.75174        0.21344        2.63230
 
6Piv/oxocarbenium/conf_02
Charge=+1, Multiplicity=+1
C          1.41132       -2.02128        0.59131
C          0.69491       -0.76977        0.14760
C         -0.74709       -0.95509       -0.29266
C         -1.25570        0.39192       -0.82133
C         -0.47031        0.70022       -2.08684
C          0.98583        0.42910       -1.90082
O          1.50449       -0.24728       -0.97966
O         -2.60545        0.41953       -1.14212
O         -0.84152       -1.91681       -1.30694
O          2.69493       -1.68665        1.08474
H          1.48991       -2.73334       -0.23241
H          0.85366       -2.46188        1.42139
H          0.77803        0.00708        0.91242
H         -1.33452       -1.23403        0.59119
H         -1.02887        1.14324       -0.05508
H         -0.77533       -0.04236       -2.84503
H          1.67700        0.69974       -2.69575
O         -0.65406        1.94681       -2.67927
C         -0.44460        3.05047       -1.78995
H         -0.47932        3.92765       -2.43820
H         -1.26902        3.11829       -1.07375
C         -3.48177        0.46739       -0.00879
H         -4.47396        0.59388       -0.44292
H         -3.47075       -0.49240        0.51973
C         -3.14275        1.59220        0.92819
C         -3.34230        2.91804        0.53856
C         -2.56950        1.33379        2.17254
C         -2.96322        3.96291        1.37186
C         -2.18810        2.37761        3.01037
C         -2.37913        3.69408        2.60699
H         -3.80402        3.12697       -0.42239
H         -2.43702        0.30390        2.49534
H         -3.13356        4.98943        1.06488
H         -1.75371        2.16369        3.98129
H         -2.09049        4.51049        3.26022
C          0.87137        2.94889       -1.07236
C          2.07374        2.99930       -1.79496
C          0.92507        2.81332        0.32052
C          3.29535        2.86253       -1.14759
C          2.14618        2.67622        0.96526
C          3.33035        2.68678        0.23070
H          2.03960        3.15831       -2.86948
H          0.00428        2.83728        0.89910
H          4.21816        2.90699       -1.71555
H          2.17969        2.57342        2.04488
H          4.28324        2.58518        0.73889
C          3.74640       -1.89786        0.24283
O          3.60170       -2.35446       -0.85761
C          5.07800       -1.52601        0.86759
C         -1.39553       -3.18643       -0.92850
H         -1.35784       -3.77525       -1.84614
H         -0.74985       -3.67427       -0.18807
C         -2.79610       -3.07446       -0.40571
C         -3.07051       -3.28794        0.94445
C         -3.83902       -2.72652       -1.26544
C         -4.36617       -3.15147        1.43441
C         -5.13205       -2.59462       -0.78056
C         -5.39703       -2.80323        0.57073
H         -2.26844       -3.58456        1.61613
H         -3.63216       -2.55544       -2.31705
H         -4.57077       -3.32748        2.48493
H         -5.93885       -2.33412       -1.45724
H         -6.40958       -2.70407        0.94677
C          5.76271       -2.85177        1.23649
H          6.75150       -2.64358        1.65411
H          5.18841       -3.40177        1.98748
H          5.88567       -3.48621        0.35602
C          5.90147       -0.79897       -0.19906
H          6.00223       -1.40823       -1.09861
H          5.43486        0.15132       -0.47813
H          6.89921       -0.58495        0.19274
C          4.92474       -0.65245        2.11036
H          4.38195       -1.16770        2.90480
H          5.91669       -0.39228        2.48943
H          4.39393        0.27641        1.88386
 
6Piv/oxocarbenium/conf_03
Charge=+1, Multiplicity=+1
C          1.68476        0.49062       -1.35726
C          1.20557       -0.50397       -0.32031
C          0.88168       -1.91539       -0.84022
C         -0.52891       -1.97152       -1.40258
C         -1.47895       -1.65677       -0.24119
C         -1.13932       -0.28956        0.29851
O          0.03413        0.14236        0.33914
O         -0.62275       -1.03125       -2.43568
O          1.80984       -2.30707       -1.80921
O          2.20455        1.64121       -0.71021
H          0.89088        0.75178       -2.05357
H          2.50598        0.02567       -1.89807
H          1.93021       -0.54290        0.49479
H          0.90267       -2.60049        0.01410
H         -0.73385       -2.98865       -1.76066
H         -2.52695       -1.66048       -0.54967
H         -1.87437        0.36622        0.75942
O         -1.24064       -2.59646        0.78352
C         -2.34213       -2.77210        1.68805
H         -3.20246       -3.17013        1.13751
H         -1.99323       -3.52967        2.39162
C         -1.86900       -0.96981       -3.11616
H         -1.63667       -0.55059       -4.09872
H         -2.26940       -1.97967       -3.27332
C         -2.86795       -0.10039       -2.39612
C         -2.44644        1.10037       -1.81603
C         -4.20550       -0.47481       -2.29086
C         -3.35409        1.90405       -1.12847
C         -5.11090        0.33409       -1.61182
C         -4.68543        1.52154       -1.02332
H         -1.41956        1.43611       -1.92125
H         -4.54436       -1.40261       -2.74386
H         -3.01180        2.83777       -0.69432
H         -6.15220        0.03689       -1.54355
H         -5.39527        2.15286       -0.49972
C         -2.69031       -1.48483        2.37060
C         -3.85719       -0.79640        2.04089
C         -1.77637       -0.90241        3.25519
C         -4.09613        0.46932        2.56416
C         -2.01562        0.36111        3.77838
C         -3.17231        1.05166        3.42581
H         -4.57205       -1.24299        1.35605
H         -0.87315       -1.44231        3.52455
H         -5.00183        1.00218        2.29705
H         -1.30523        0.80685        4.46611
H         -3.35892        2.03934        3.83322
C          1.38390        2.70886       -0.58360
O          0.25610        2.71367       -1.00776
C          2.06633        3.84277        0.15543
C          2.87805       -3.12109       -1.30522
H          2.46308       -4.04994       -0.89430
H          3.46961       -3.36828       -2.18781
C          3.69809       -2.40588       -0.27076
C          4.56350       -1.37789       -0.64976
C          3.54186       -2.69307        1.08484
C          5.23218       -0.62935        0.30892
C          4.21374       -1.94735        2.04835
C          5.05092       -0.90764        1.66082
H          4.71288       -1.16524       -1.70468
H          2.89459       -3.51151        1.38897
H          5.90245        0.16680        0.00334
H          4.09056       -2.18349        3.09996
H          5.57731       -0.32606        2.40998
C          2.43293        3.34531        1.56098
H          2.90094        4.15971        2.12053
H          1.54313        3.02814        2.11425
H          3.13459        2.50951        1.51746
C          3.33762        4.24220       -0.60419
H          4.04168        3.41035       -0.66774
H          3.10452        4.57943       -1.61820
H          3.82545        5.06877       -0.08052
C          1.10670        5.02424        0.24516
H          0.19385        4.75562        0.78211
H          1.59040        5.84681        0.77822
H          0.81914        5.37896       -0.74694
 
6Piv/oxocarbenium/conf_04
Charge=+1, Multiplicity=+1
C          1.68488        0.49093       -1.35658
C          1.20558       -0.50406       -0.32009
C          0.88162       -1.91519       -0.84060
C         -0.52898       -1.97101       -1.40309
C         -1.47908       -1.65661       -0.24165
C         -1.13941       -0.28964        0.29866
O          0.03408        0.14215        0.33954
O         -0.62258       -1.03052       -2.43594
O          1.80973       -2.30644       -1.80982
O          2.20449        1.64130       -0.70902
H          0.89109        0.75230       -2.05294
H          2.50619        0.02623       -1.89748
H          1.93010       -0.54330        0.49511
H          0.90259       -2.60072        0.01338
H         -0.73396       -2.98808       -1.76135
H         -2.52706       -1.66013       -0.55019
H         -1.87448        0.36607        0.75963
O         -1.24086       -2.59679        0.78267
C         -2.34237       -2.77264        1.68710
H         -3.20276       -3.17036        1.13641
H         -1.99362       -3.53054        2.39040
C         -1.86873       -0.96874       -3.11652
H         -1.63632       -0.54914       -4.09890
H         -2.26918       -1.97851       -3.27413
C         -2.86770       -0.09953       -2.39622
C         -2.44618        1.10094       -1.81558
C         -4.20529       -0.47393       -2.29122
C         -3.35384        1.90434       -1.12770
C         -5.11068        0.33471       -1.61189
C         -4.68519        1.52187       -1.02280
H         -1.41929        1.43674       -1.92058
H         -4.54413       -1.40153       -2.74463
H         -3.01148        2.83781       -0.69305
H         -6.15200        0.03754       -1.54382
H         -5.39504        2.15297       -0.49896
C         -2.69044       -1.48557        2.37011
C         -3.85726       -0.79692        2.04062
C         -1.77647       -0.90354        3.25490
C         -4.09608        0.46865        2.56427
C         -2.01561        0.35984        3.77851
C         -3.17220        1.05063        3.42611
H         -4.57216       -1.24325        1.35565
H         -0.87332       -1.44362        3.52414
H         -5.00171        1.00170        2.29730
H         -1.30519        0.80529        4.46640
H         -3.35870        2.03822        3.83380
C          1.38392        2.70900       -0.58266
O          0.25624        2.71393       -1.00719
C          2.06636        3.84306        0.15615
C          2.87788       -3.12071       -1.30622
H          2.46294       -4.04980       -0.89579
H          3.46951       -3.36745       -2.18890
C          3.69788       -2.40600       -0.27136
C          4.56334       -1.37787       -0.64981
C          3.54157       -2.69384        1.08409
C          5.23198       -0.62980        0.30926
C          4.21340       -1.94859        2.04800
C          5.05063       -0.90872        1.66101
H          4.71278       -1.16472       -1.70463
H          2.89431       -3.51244        1.38779
H          5.90229        0.16648        0.00411
H          4.09016       -2.18523        3.09949
H          5.57699       -0.32751        2.41048
C          3.33593        4.24393       -0.60567
H          3.82403        5.07069       -0.08254
H          4.04060        3.41270       -0.67084
H          3.10066        4.58138       -1.61910
C          1.10582        5.02361        0.24792
H          0.81622        5.37840       -0.74356
H          0.19414        4.75396        0.78636
H          1.58967        5.84642        0.78047
C          2.43595        3.34549        1.56082
H          3.13829        2.51035        1.51581
H          2.90417        4.16015        2.11981
H          1.54745        3.02728        2.11559
 
6Piv/oxocarbenium/conf_IRC1
Charge=+1, Multiplicity=+1
C          0.16100        1.95817       -2.06884
C         -0.50549        0.79459       -1.36264
C          0.35457       -0.42680       -1.10466
C         -0.53509       -1.45531       -0.39803
C         -1.60702       -1.88382       -1.38705
C         -2.15608       -0.71969       -2.14723
O         -1.63629        0.42459       -2.23806
O          0.11196       -2.59725        0.05285
O          0.84144       -0.95173       -2.31050
O          1.21413        2.46272       -1.26008
H         -0.58092        2.73651       -2.26134
H          0.61782        1.63823       -3.00531
H         -0.97061        1.14977       -0.44242
H          1.16670       -0.12845       -0.43189
H         -1.00665       -0.93195        0.44150
H         -1.10773       -2.48096       -2.17058
H         -2.97181       -0.89279       -2.84498
O         -2.64794       -2.67656       -0.91085
C         -3.34237       -2.10175        0.20363
H         -4.21363       -2.74458        0.33949
H         -2.72402       -2.16219        1.10455
C          0.93668       -2.38771        1.20801
H          1.22619       -3.39234        1.51738
H          1.84764       -1.84909        0.92597
C          0.20990       -1.66020        2.30418
C         -0.82354       -2.28704        3.00284
C          0.50312       -0.32674        2.58849
C         -1.55520       -1.58992        3.95636
C         -0.22918        0.37630        3.53976
C         -1.26378       -0.25434        4.22117
H         -1.04876       -3.32989        2.79782
H          1.32207        0.16169        2.06587
H         -2.34830       -2.08989        4.50231
H          0.01019        1.41267        3.75365
H         -1.83297        0.28801        4.96842
C         -3.74323       -0.67969       -0.06803
C         -4.67064       -0.39025       -1.08373
C         -3.21865        0.37694        0.68901
C         -5.01504        0.92424       -1.37247
C         -3.55631        1.68923        0.39279
C         -4.44297        1.96327       -0.64758
H         -5.12642       -1.20946       -1.63344
H         -2.55054        0.16326        1.52031
H         -5.73494        1.13688       -2.15511
H         -3.12418        2.50197        0.96634
H         -4.70416        2.99085       -0.87609
C          0.83355        3.18519       -0.17317
O         -0.32604        3.30677        0.12740
C          2.01107        3.81765        0.53890
C          2.24967       -0.78949       -2.53757
H          2.40606       -1.19317       -3.53948
H          2.50678        0.27647       -2.55196
C          3.08904       -1.50751       -1.52309
C          3.88233       -0.79193       -0.62829
C          3.06995       -2.90118       -1.45256
C          4.64557       -1.45481        0.32845
C          3.83089       -3.56430       -0.50099
C          4.61810       -2.84212        0.39292
H          3.91249        0.29187       -0.68913
H          2.45127       -3.46524       -2.14317
H          5.26498       -0.88885        1.01604
H          3.81660       -4.64808       -0.45733
H          5.21596       -3.36338        1.13282
C          3.20059        2.85764        0.60167
H          4.01644        3.33313        1.15210
H          2.94417        1.93094        1.12514
H          3.56463        2.60682       -0.39609
C          2.39311        5.06530       -0.27561
H          2.70020        4.80013       -1.29025
H          1.55996        5.77067       -0.33286
H          3.23062        5.56998        0.21336
C          1.57433        4.22137        1.94438
H          1.30294        3.34608        2.54164
H          2.39741        4.73364        2.44860
H          0.71308        4.89060        1.91587
 
6Piv/TS1
Charge=+1, Multiplicity=+1
C          0.99270       -2.41660        0.73885
C          0.43530       -1.49050       -0.28891
C         -0.97122       -1.09512       -0.68142
C         -0.67818        0.24848       -1.42305
C          0.59390        0.23598       -2.30829
C          1.56063       -0.90249       -2.09684
O          1.08688       -1.94730       -1.51550
O         -1.69128        0.69058       -2.26562
O         -1.62088       -1.99872       -1.50815
O          2.42159       -2.15770        0.85024
H          0.90047       -3.47340        0.48660
H          0.57735       -2.22496        1.72946
H          0.88969       -0.53273       -0.01052
H         -1.56488       -0.86054        0.21129
H         -0.51976        0.95894       -0.60438
H          0.21221       -0.13476       -3.28746
H          2.32152       -1.06666       -2.85726
O          1.22526        1.44472       -2.56887
C          0.96344        2.57425       -1.72674
H          1.38205        3.40463       -2.29815
H         -0.11370        2.74216       -1.64513
C         -2.95302        0.91334       -1.62763
H         -3.58995        1.29482       -2.42729
H         -3.36515       -0.04136       -1.28797
C         -2.87918        1.88609       -0.48419
C         -2.61813        3.23725       -0.72223
C         -3.05833        1.45250        0.82896
C         -2.52224        4.13416        0.33340
C         -2.96315        2.34964        1.88871
C         -2.68944        3.68974        1.64238
H         -2.50191        3.58653       -1.74439
H         -3.30402        0.41143        1.02430
H         -2.32569        5.18271        0.13742
H         -3.11478        2.00290        2.90559
H         -2.62022        4.39181        2.46630
C          1.60419        2.50954       -0.36584
C          2.99391        2.54382       -0.24524
C          0.82716        2.47873        0.79264
C          3.59264        2.54426        1.00680
C          1.42556        2.46181        2.04862
C          2.81021        2.49470        2.15738
H          3.60587        2.58653       -1.14116
H         -0.25680        2.51070        0.72318
H          4.67293        2.60496        1.09042
H          0.80655        2.45198        2.93968
H          3.27936        2.50835        3.13576
C          3.22581       -1.34422        0.18172
O          2.94888       -0.58249       -0.75606
C          4.64645       -1.43373        0.70972
C         -2.23185       -3.09281       -0.81696
H         -2.64027       -3.72125       -1.60937
H         -1.46837       -3.67707       -0.28454
C         -3.30517       -2.64664        0.13451
C         -3.08712       -2.63489        1.51116
C         -4.52831       -2.18949       -0.35977
C         -4.06414       -2.16250        2.38186
C         -5.50547       -1.71624        0.50538
C         -5.27246       -1.69734        1.87765
H         -2.15028       -3.01695        1.90991
H         -4.71418       -2.21153       -1.42973
H         -3.88559       -2.16592        3.45179
H         -6.45422       -1.36841        0.11145
H         -6.03826       -1.33159        2.55296
C          4.64417       -1.02871        2.19008
H          5.66793       -1.07702        2.56913
H          4.28083       -0.00631        2.32015
H          4.02681       -1.70208        2.78747
C          5.11052       -2.89182        0.56256
H          4.50240       -3.57058        1.16244
H          5.08214       -3.21952       -0.48089
H          6.14598       -2.96353        0.90440
C          5.55541       -0.51293       -0.09740
H          5.22781        0.52520       -0.03614
H          6.57060       -0.58048        0.30038
H          5.58445       -0.79910       -1.15113
 
6Piv/C6_dioxolenium/conf_IRC1
Charge=+1, Multiplicity=+1
C          2.52008       -2.25464       -0.16931
C          1.56140       -1.16969       -0.50371
C          0.05763       -1.04437       -0.52286
C         -0.11969        0.44881       -1.02387
C          1.18662        1.30567       -0.97315
C          2.31020        0.51862       -1.71314
O          2.00322       -0.78174       -1.81717
O         -0.54108        0.54100       -2.35057
O         -0.56446       -1.94144       -1.38695
O          3.83904       -1.56970       -0.08223
H          2.64123       -3.01478       -0.93954
H          2.39256       -2.70049        0.81656
H          1.82814       -0.39738        0.22862
H         -0.34069       -1.10753        0.49664
H         -0.84399        0.93220       -0.36322
H          0.96367        2.21477       -1.54223
H          2.58045        0.93588       -2.68072
O          1.65275        1.63615        0.30931
C          0.74727        2.39546        1.11564
H          1.38339        3.05612        1.71102
H          0.10931        3.02239        0.48229
C         -1.95794        0.47869       -2.53960
H         -2.09404        0.67028       -3.60627
H         -2.31606       -0.52996       -2.32078
C         -2.70414        1.48829       -1.71029
C         -2.40672        2.84975       -1.80764
C         -3.69495        1.07413       -0.82382
C         -3.09103        3.77767       -1.03402
C         -4.39515        2.00398       -0.06101
C         -4.09226        3.35584       -0.16093
H         -1.64051        3.18020       -2.50352
H         -3.92349        0.01708       -0.73210
H         -2.86005        4.83412       -1.12333
H         -5.17607        1.66830        0.61370
H         -4.63676        4.08298        0.43213
C         -0.08511        1.51889        2.01042
C          0.53443        0.56881        2.82421
C         -1.47071        1.64575        2.04575
C         -0.22212       -0.24148        3.66102
C         -2.22877        0.83841        2.88644
C         -1.60736       -0.10436        3.69526
H          1.61756        0.47965        2.81396
H         -1.96578        2.37266        1.40781
H          0.26716       -0.96678        4.30307
H         -3.30768        0.94661        2.90081
H         -2.19712       -0.72870        4.35841
C          4.21848       -0.36635       -0.34566
O          3.61385        0.58468       -0.94839
C          5.57266       -0.00447        0.21544
C         -1.17727       -3.06079       -0.74445
H         -1.21373       -3.84017       -1.50809
H         -0.54336       -3.42246        0.07688
C         -2.55943       -2.74904       -0.24650
C         -2.78476       -2.36335        1.07347
C         -3.64267       -2.81976       -1.12488
C         -4.06754       -2.04906        1.50874
C         -4.92528       -2.51168       -0.69187
C         -5.13937       -2.12454        0.62818
H         -1.95711       -2.31999        1.77578
H         -3.47839       -3.13001       -2.15287
H         -4.23174       -1.75873        2.54092
H         -5.76044       -2.58039       -1.38056
H         -6.14263       -1.89345        0.97006
C          6.47931       -1.23298        0.29836
H          7.43764       -0.92637        0.72286
H          6.05950       -2.01193        0.93560
H          6.67091       -1.65654       -0.69088
C          6.22758        1.09514       -0.62027
H          6.40110        0.76640       -1.64829
H          5.62657        2.00480       -0.64107
H          7.19667        1.33613       -0.17846
C          5.26014        0.52367        1.63354
H          4.81201       -0.25250        2.25958
H          6.20024        0.83089        2.09781
H          4.59369        1.38898        1.59856
 
6Piv/oxocarbenium/conf_IRC2
Charge=+1, Multiplicity=+1
C          0.41852        2.18369       -1.86473
C         -0.38706        1.04226       -1.27775
C          0.32763       -0.28970       -1.15959
C         -0.67536       -1.30364       -0.59913
C         -1.77447       -1.47930       -1.63495
C         -2.18679       -0.17615       -2.23750
O         -1.54736        0.90800       -2.18222
O         -0.14917       -2.55884       -0.32409
O          0.78773       -0.72021       -2.41204
O          1.52535        2.45924       -1.01934
H         -0.21834        3.06530       -1.96195
H          0.83002        1.91074       -2.83625
H         -0.81397        1.34995       -0.32179
H          1.14865       -0.16367       -0.44421
H         -1.09853       -0.86030        0.30981
H         -1.32860       -2.01921       -2.48935
H         -3.00886       -0.17007       -2.94910
O         -2.90037       -2.21216       -1.26904
C         -3.55323       -1.71467       -0.09325
H         -4.49115       -2.27074       -0.05009
H         -2.96518       -1.95998        0.79632
C          0.63371       -2.61805        0.87485
H          0.87701       -3.67525        0.98459
H          1.57458       -2.07233        0.74067
C         -0.11457       -2.09684        2.06897
C         -1.20641       -2.80049        2.58056
C          0.22662       -0.87190        2.64016
C         -1.94714       -2.28201        3.63539
C         -0.51436       -0.34766        3.69485
C         -1.60635       -1.05100        4.18998
H         -1.47144       -3.76124        2.14828
H          1.08864       -0.32991        2.26102
H         -2.78653       -2.84193        4.03406
H         -0.23506        0.60386        4.13552
H         -2.18261       -0.64965        5.01662
C         -3.79368       -0.23430       -0.17702
C         -4.66957        0.28532       -1.14558
C         -3.16872        0.65075        0.71243
C         -4.86458        1.65599       -1.25983
C         -3.35753        2.01949        0.59074
C         -4.19343        2.52271       -0.40508
H         -5.20371       -0.40015       -1.79818
H         -2.54177        0.25725        1.50949
H         -5.54562        2.04650       -2.00793
H         -2.85167        2.69936        1.26780
H         -4.33758        3.59374       -0.49681
C          1.24078        3.15052        0.11636
O          0.11049        3.44845        0.40359
C          2.47266        3.41745        0.95848
C          2.20686       -0.64124       -2.62184
H          2.34434       -1.00239       -3.64230
H          2.53594        0.40349       -2.57818
C          2.98719       -1.46410       -1.64126
C          3.76824       -0.84506       -0.66672
C          2.92244       -2.85750       -1.67842
C          4.47042       -1.60280        0.26568
C          3.62658       -3.61559       -0.75405
C          4.39793       -2.98958        0.22218
H          3.83901        0.23927       -0.65096
H          2.31379       -3.34621       -2.43251
H          5.08033       -1.11185        1.01658
H          3.57963       -4.69857       -0.79538
H          4.95007       -3.58480        0.94149
C          2.65929        2.17597        1.84736
H          3.53243        2.32005        2.48925
H          1.78888        2.02229        2.49148
H          2.82645        1.27378        1.25155
C          3.71559        3.63558        0.09524
H          3.95352        2.75878       -0.50966
H          3.58929        4.48815       -0.57723
H          4.56989        3.84569        0.74401
C          2.20623        4.64081        1.83374
H          1.31078        4.50605        2.44266
H          3.05902        4.80499        2.49724
H          2.07055        5.53949        1.22665
 
6Piv/TS2
Charge=+1, Multiplicity=+1
C         -0.83088       -2.52808       -1.36931
C         -0.10128       -1.40639       -0.66308
C         -0.37023        0.04732       -0.97037
C          0.90406        0.88795       -0.78039
C          1.84367        0.73118       -1.96689
C          2.04176       -0.70266       -2.37310
O          1.33458       -1.64497       -2.04813
O          0.63107        2.25048       -0.66207
O         -0.88380        0.21820       -2.26192
O         -2.12988       -2.77826       -0.80160
H         -0.25722       -3.45218       -1.30579
H         -0.99567       -2.26150       -2.41089
H          0.66787       -1.64534        0.05822
H         -1.08390        0.40542       -0.21986
H          1.39115        0.51773        0.12877
H          1.33930        1.18124       -2.83667
H          2.84891       -0.88040       -3.09680
O          3.07458        1.38699       -1.87549
C          3.80368        1.16845       -0.66423
H          4.76451        1.65441       -0.84379
H          3.31129        1.68455        0.16585
C          0.01666        2.64285        0.56879
H         -0.01669        3.73147        0.51387
H         -1.02006        2.28688        0.60962
C          0.77810        2.18225        1.77980
C          1.97706        2.80264        2.13538
C          0.32629        1.10233        2.53801
C          2.71290        2.34763        3.22218
C          1.06129        0.64328        3.62655
C          2.25765        1.26362        3.96750
H          2.32887        3.65289        1.55792
H         -0.61151        0.61771        2.27946
H          3.63834        2.84330        3.49521
H          0.69586       -0.19341        4.21283
H          2.82986        0.91207        4.81930
C          3.98117       -0.28896       -0.34118
C          4.69776       -1.12151       -1.20665
C          3.41593       -0.83885        0.81151
C          4.80512       -2.48293       -0.95096
C          3.52447       -2.19999        1.06936
C          4.20683       -3.02597        0.18069
H          5.17873       -0.69209       -2.08119
H          2.90389       -0.19365        1.52160
H          5.36541       -3.11883       -1.62779
H          3.09013       -2.61480        1.97338
H          4.29401       -4.08806        0.38320
C         -2.27624       -2.29628        0.41349
O         -1.38312       -1.59927        0.88657
C         -3.54139       -2.68366        1.13178
C         -2.30080        0.42357       -2.34421
H         -2.48965        0.55102       -3.41159
H         -2.83396       -0.47790       -2.01422
C         -2.76488        1.61628       -1.56230
C         -3.57099        1.45917       -0.43650
C         -2.36840        2.90001       -1.93961
C         -3.97830        2.56255        0.30660
C         -2.77445        4.00278       -1.20262
C         -3.57769        3.83600       -0.07716
H         -3.89585        0.46376       -0.14609
H         -1.73340        3.03109       -2.80975
H         -4.61041        2.42910        1.17798
H         -2.46801        4.99777       -1.50698
H         -3.89628        4.70056        0.49509
C         -3.74877       -1.75622        2.32645
H         -4.65102       -2.05959        2.86205
H         -2.90671       -1.80148        3.01974
H         -3.87516       -0.71681        2.01220
C         -4.73424       -2.62611        0.17286
H         -4.90170       -1.61437       -0.20710
H         -4.60292       -3.29788       -0.67681
H         -5.63391       -2.92903        0.71354
C         -3.32471       -4.13165        1.61119
H         -2.46866       -4.20562        2.28718
H         -4.21456       -4.45395        2.15742
H         -3.17520       -4.81297        0.77050
 
6Piv/C6_rearranged/conf_IRC2
Charge=+1, Multiplicity=+1
C          0.91472        2.47489       -1.36508
C          0.50328        1.39457       -0.37168
C          0.51422       -0.06466       -0.86244
C         -0.85014       -0.76748       -0.74175
C         -1.72877       -0.65482       -1.99093
C         -2.03540        0.76064       -2.42801
O         -1.42809        1.74831       -2.08550
O         -0.67797       -2.14742       -0.53836
O          1.02383       -0.20167       -2.16106
O          2.23150        2.91559       -0.86707
H          0.26993        3.34819       -1.36326
H          1.06196        2.09219       -2.37052
H         -0.40746        1.63688        0.16896
H          1.16771       -0.59410       -0.15895
H         -1.37136       -0.32328        0.11470
H         -1.15290       -1.08023       -2.82548
H         -2.85018        0.82184       -3.17075
O         -2.90815       -1.41338       -1.95082
C         -3.71217       -1.27130       -0.78095
H         -4.60385       -1.86180       -1.00170
H         -3.20654       -1.73046        0.07390
C         -0.13120       -2.54076        0.71841
H         -0.18546       -3.63026        0.70155
H          0.93283       -2.27575        0.78160
C         -0.87692       -1.98544        1.89968
C         -2.09575       -2.54210        2.28962
C         -0.38497       -0.88653        2.60376
C         -2.81306       -2.00393        3.35046
C         -1.10127       -0.34151        3.66432
C         -2.31981       -0.89792        4.03585
H         -2.47876       -3.40977        1.76026
H          0.57890       -0.46432        2.33000
H         -3.75599       -2.44996        3.64767
H         -0.70465        0.50903        4.20915
H         -2.87898       -0.47965        4.86577
C         -4.07620        0.15262       -0.46055
C         -4.85462        0.90051       -1.34709
C         -3.62938        0.75332        0.71671
C         -5.14517        2.23228       -1.08205
C         -3.92249        2.08488        0.98634
C         -4.67050        2.82970        0.08090
H         -5.23426        0.42975       -2.24949
H         -3.06507        0.16820        1.43843
H         -5.75027        2.80343       -1.77787
H         -3.57897        2.53783        1.91095
H         -4.90123        3.86887        0.28974
C          2.46818        2.35288        0.25548
O          1.59050        1.52422        0.66126
C          3.69148        2.67329        1.04191
C          2.41937       -0.50214       -2.25226
H          2.59737       -0.62843       -3.32212
H          3.02316        0.35545       -1.91883
C          2.80927       -1.73191       -1.48566
C          3.71407       -1.65837       -0.42888
C          2.24339       -2.96515       -1.81119
C          4.05409       -2.79532        0.29699
C          2.58015       -4.10100       -1.08947
C          3.48344       -4.01801       -0.03308
H          4.17182       -0.70371       -0.18104
H          1.52768       -3.02909       -2.62400
H          4.76497       -2.72842        1.11359
H          2.13928       -5.05656       -1.35214
H          3.74664       -4.90847        0.52743
C          3.83854        1.69820        2.20819
H          4.74119        1.95507        2.76593
H          2.99003        1.75500        2.89325
H          3.93488        0.66567        1.86409
C          4.90395        2.60765        0.10120
H          5.05120        1.60045       -0.29780
H          4.80704        3.30538       -0.73232
H          5.79580        2.87488        0.67178
C          3.50189        4.11513        1.55817
H          2.62815        4.19800        2.20988
H          4.38481        4.38317        2.14273
H          3.40439        4.82642        0.73562
 
4,6Piv/C4_dioxolenium/conf_00
Charge=+1, Multiplicity=+1
C         -1.99941        0.60727       -2.26793
C         -0.52966        0.60593       -1.88398
C         -0.23863        0.46210       -0.40805
C          1.27513        0.43345       -0.13318
C          2.00651        1.33575       -1.14718
C          1.03224        2.37256       -1.67335
O         -0.03174        1.87370       -2.34379
O          1.56212        0.87708        1.16304
O         -0.84583        1.58163        0.31262
O         -2.57303       -0.67095       -2.06257
H         -2.07424        0.82131       -3.33482
H         -2.54219        1.36562       -1.70063
H         -0.00383       -0.19702       -2.41296
H         -0.73901       -0.40113        0.02600
H          1.61374       -0.59386       -0.30126
H          2.82645        1.84107       -0.62433
H          1.49613        3.14841       -2.27737
O          2.44273        0.64445       -2.28281
C          3.81488        0.23758       -2.25248
H          4.00822       -0.12876       -3.26208
H          4.44805        1.11667       -2.07977
C          1.81454       -0.16669        2.12044
H          2.72816       -0.69471        1.82748
H          2.00446        0.36716        3.05309
C          0.67577       -1.13236        2.26543
C         -0.49861       -0.75672        2.91982
C          0.77075       -2.41350        1.72378
C         -1.56121       -1.64295        3.02443
C         -0.28948       -3.30725        1.83516
C         -1.45572       -2.92186        2.48463
H         -0.57483        0.23359        3.35707
H          1.68840       -2.71621        1.22747
H         -2.46897       -1.34260        3.53651
H         -0.20016       -4.30752        1.42442
H         -2.27908       -3.62147        2.58171
C          4.10557       -0.82465       -1.22995
C          3.60617       -2.11794       -1.40168
C          4.87218       -0.53879       -0.10308
C          3.86827       -3.10405       -0.46066
C          5.13970       -1.52684        0.84062
C          4.63654       -2.80941        0.66366
H          3.02204       -2.35354       -2.28689
H          5.27820        0.45983        0.03247
H          3.49094       -4.11016       -0.61180
H          5.74941       -1.29604        1.70765
H          4.85211       -3.58327        1.39258
C         -3.30615       -0.84224       -0.93060
O         -3.36326        0.00235       -0.07549
C         -0.35472        2.75886        0.31407
O          0.55876        3.17075       -0.47548
C         -0.98075        3.74152        1.25510
C         -4.01036       -2.18327       -0.92493
C         -2.97651       -3.29846       -1.12425
H         -3.48271       -4.26697       -1.08891
H         -2.47568       -3.20969       -2.09020
H         -2.22077       -3.28448       -0.33356
C         -4.73262       -2.35315        0.40730
H         -4.03198       -2.31626        1.24393
H         -5.47565       -1.56746        0.55863
H         -5.24367       -3.31928        0.42362
C         -5.02017       -2.19523       -2.08161
H         -5.75715       -1.39420       -1.97384
H         -4.52231       -2.08521       -3.04706
H         -5.55795       -3.14717       -2.07833
C         -1.20883        3.07708        2.61576
H         -0.26080        2.78106        3.07207
H         -1.69373        3.79808        3.27723
H         -1.85292        2.20103        2.52808
C         -0.11545        4.99156        1.38987
H          0.86720        4.75511        1.80507
H          0.02438        5.49668        0.43265
H         -0.61237        5.68597        2.07046
C         -2.33964        4.08973        0.60574
H         -2.21032        4.53794       -0.38324
H         -2.97670        3.20626        0.52321
H         -2.84083        4.82115        1.24404
 
4,6Piv/C4_dioxolenium/conf_01
Charge=+1, Multiplicity=+1
C         -1.98680        0.62417       -2.29983
C         -0.51787        0.55635       -1.92012
C         -0.22628        0.46557       -0.43995
C          1.28526        0.35081       -0.17274
C          2.06476        1.14390       -1.24085
C          1.15874        2.22300       -1.80316
O          0.05350        1.76862       -2.43927
O          1.62041        0.84831        1.09222
O         -0.75335        1.66046        0.22579
O         -2.62180       -0.62050       -2.06895
H         -2.05341        0.81953       -3.37083
H         -2.49129        1.41904       -1.74720
H         -0.04473       -0.30112       -2.41203
H         -0.78219       -0.33655        0.04101
H          1.55144       -0.70520       -0.28291
H          2.92785        1.61192       -0.75387
H          1.66690        2.93583       -2.44785
O          2.43149        0.36699       -2.34511
C          3.76444       -0.15326       -2.30177
H          3.91541       -0.58653       -3.29191
H          4.47168        0.67636       -2.17904
C          1.79684       -0.15026        2.11178
H          2.64774       -0.78302        1.83808
H          2.06152        0.42175        3.00294
C          0.57315       -0.98576        2.34185
C         -0.54559       -0.44765        2.97990
C          0.53028       -2.30512        1.89390
C         -1.69038       -1.21073        3.15875
C         -0.61193       -3.07666        2.08233
C         -1.72224       -2.52920        2.71304
H         -0.51202        0.57355        3.34829
H          1.40394       -2.73327        1.41051
H         -2.55541       -0.78431        3.65478
H         -0.63006       -4.10832        1.74677
H         -2.60927       -3.13338        2.87031
C          3.97369       -1.18157       -1.22601
C          3.35634       -2.43118       -1.32120
C          4.77672       -0.90528       -0.12246
C          3.53700       -3.38272       -0.32700
C          4.96419       -1.85982        0.87365
C          4.34252       -3.09796        0.77361
H          2.74253       -2.66087       -2.18773
H          5.27326        0.05809       -0.04603
H          3.06668       -4.35635       -0.41805
H          5.60317       -1.63840        1.72185
H          4.49458       -3.84639        1.54395
C         -3.34554       -0.73924       -0.92429
O         -3.34277        0.11655       -0.07873
C         -0.17213        2.79284        0.17905
O          0.75957        3.10238       -0.63909
C         -0.62407        3.84786        1.14274
C         -4.11270       -2.04495       -0.88733
C         -4.88155       -2.12498        0.42707
H         -5.42899       -3.07007        0.47167
H         -4.20653       -2.07230        1.28340
H         -5.59921       -1.30676        0.51705
C         -5.08486       -2.07361       -2.07451
H         -5.79016       -1.23868       -2.03040
H         -4.55370       -2.03193       -3.02730
H         -5.66289       -3.00111       -2.04261
C         -3.11710       -3.20703       -1.00002
H         -2.57860       -3.17926       -1.94948
H         -2.39087       -3.18709       -0.18212
H         -3.66208       -4.15325       -0.94353
C          0.55034        4.06393        2.11866
H          1.44211        4.41827        1.59835
H          0.24959        4.81971        2.84781
H          0.79783        3.14420        2.65301
C         -0.90566        5.13906        0.36193
H         -0.01929        5.49301       -0.16676
H         -1.71611        5.00111       -0.35894
H         -1.21487        5.91080        1.07000
C         -1.86916        3.38687        1.89677
H         -2.70227        3.18453        1.22023
H         -1.68083        2.48107        2.47490
H         -2.17015        4.17863        2.58591
 
4,6Piv/C4_dioxolenium/conf_02
Charge=+1, Multiplicity=+1
C          1.49261       -0.07758       -2.64679
C          0.29596       -0.59526       -1.88610
C          0.03694       -0.04278       -0.50113
C         -1.36758       -0.45998       -0.02926
C         -1.70526       -1.86412       -0.57882
C         -0.40958       -2.60077       -0.87244
O          0.39053       -2.02651       -1.80199
O         -1.47238       -0.47846        1.36565
O          1.04001       -0.55011        0.44858
O          2.74161       -0.20305       -1.98039
H          1.31125        0.97078       -2.89595
H          1.58691       -0.66192       -3.56367
H         -0.58606       -0.34735       -2.49227
H          0.19445        1.03273       -0.45662
H         -2.07135        0.24591       -0.48214
H         -2.25799       -2.40689        0.19664
H         -0.54484       -3.65082       -1.12010
O         -2.39472       -1.83110       -1.79616
C         -3.81999       -1.91601       -1.68710
H         -4.16098       -2.03649       -2.71673
H         -4.08506       -2.82279       -1.12949
C         -2.02065        0.72313        1.94664
H         -3.05856        0.82400        1.61293
H         -2.01418        0.52788        3.02019
C         -1.22757        1.94564        1.59975
C         -0.01244        2.20470        2.23433
C         -1.65279        2.79372        0.57755
C          0.78380        3.26593        1.82841
C         -0.85803        3.86047        0.17075
C          0.36598        4.08900        0.78744
H          0.30579        1.56885        3.05534
H         -2.61260        2.61533        0.09991
H          1.73073        3.45561        2.32205
H         -1.19506        4.51473       -0.62620
H          0.99214        4.91273        0.46352
C         -4.44617       -0.70795       -1.04925
C         -4.44357        0.51856       -1.71827
C         -5.02683       -0.78897        0.21360
C         -5.00507        1.64291       -1.12910
C         -5.59722        0.33558        0.80404
C         -5.58334        1.55291        0.13527
H         -4.00935        0.58594       -2.71196
H         -5.04642       -1.74092        0.73682
H         -5.01138        2.58777       -1.66256
H         -6.05855        0.25738        1.78273
H         -6.03298        2.42876        0.59049
C          3.15832        0.88289       -1.28534
O          2.42304        1.80475       -1.04131
C          0.99687       -1.72813        0.93371
O          0.31576       -2.69255        0.44769
C          1.81371       -2.03257        2.15387
C          4.63595        0.82347       -0.95199
C          4.91698        1.75112        0.22721
H          5.99002        1.76558        0.43436
H          4.58958        2.76953        0.01219
H          4.40075        1.41823        1.13207
C          5.10468       -0.60064       -0.65369
H          4.60774       -1.01259        0.22890
H          4.92216       -1.27039       -1.49525
H          6.17857       -0.58926       -0.44953
C          5.35816        1.34468       -2.20794
H          5.16835        0.70135       -3.07092
H          5.04338        2.36297       -2.45034
H          6.43577        1.35665       -2.02325
C          2.76799       -3.18795        1.81121
H          3.45371       -2.91742        1.00411
H          3.36283       -3.41923        2.69752
H          2.22030       -4.08579        1.52037
C          2.58915       -0.80301        2.61318
H          3.29594       -0.46231        1.85555
H          1.92311        0.02707        2.85161
H          3.15341       -1.06152        3.51155
C          0.81987       -2.47476        3.24542
H          0.09489       -1.68752        3.46366
H          0.28080       -3.37715        2.95268
H          1.38665       -2.68841        4.15439
 
4,6Piv/C4_dioxolenium/conf_03
Charge=+1, Multiplicity=+1
C         -0.59674        2.01062        1.37459
C          0.18626        1.31820        0.27255
C         -0.35897       -0.01907       -0.17254
C          0.47884       -0.60782       -1.32027
C          1.95314       -0.20471       -1.16180
C          2.21666        0.10184        0.31018
O          1.50413        1.13524        0.81459
O          0.37727       -2.00423       -1.35577
O         -0.35886       -0.94318        0.95940
O         -1.84934        2.46181        0.89138
H         -0.04035        2.89555        1.68586
H         -0.73355        1.34217        2.22671
H          0.24837        1.96762       -0.60826
H         -1.41267        0.03508       -0.43776
H          0.12280       -0.14372       -2.24656
H          2.57984       -1.04741       -1.47475
H          3.26259        0.23122        0.57181
O          2.17503        0.94158       -1.93460
C          3.50263        1.08097       -2.46195
H          3.72141        0.22272       -3.10931
H          3.44897        1.97674       -3.08258
C         -0.51320       -2.52397       -2.35623
H         -0.10895       -2.28668       -3.34751
H         -0.46850       -3.60552       -2.21851
C         -1.91860       -2.01306       -2.23085
C         -2.72897       -2.42347       -1.17058
C         -2.42441       -1.10320       -3.15780
C         -4.01718       -1.92655       -1.03557
C         -3.71926       -0.61050       -3.03084
C         -4.51486       -1.02102       -1.96863
H         -2.34819       -3.14219       -0.45225
H         -1.80903       -0.79275       -3.99801
H         -4.63913       -2.25233       -0.20889
H         -4.10823        0.08527       -3.76658
H         -5.52788       -0.64492       -1.87323
C          4.54559        1.21323       -1.39256
C          5.43619        0.17234       -1.13679
C          4.58449        2.35660       -0.59203
C          6.34331        0.26154       -0.08540
C          5.48613        2.44649        0.45907
C          6.36329        1.39582        0.71723
H          5.42400       -0.71308       -1.76671
H          3.89738        3.17362       -0.79089
H          7.03623       -0.55133        0.10304
H          5.51248        3.33875        1.07525
H          7.07055        1.46882        1.53631
C         -2.93154        1.68690        1.16569
O         -2.82571        0.60780        1.68779
C          0.70109       -1.51247        1.38903
O          1.88732       -1.17590        1.07300
C          0.51084       -2.58844        2.41397
C         -4.21846        2.36236        0.73902
C         -4.13534        2.69865       -0.75546
H         -5.07576        3.15751       -1.07258
H         -3.32579        3.40144       -0.96171
H         -3.98116        1.79803       -1.35701
C         -5.38313        1.41627        1.01062
H         -5.26991        0.48163        0.45763
H         -5.45543        1.17012        2.07204
H         -6.31775        1.89191        0.70229
C         -4.37950        3.65186        1.55615
H         -4.41964        3.44021        2.62856
H         -3.56052        4.34872        1.36760
H         -5.31731        4.13921        1.27618
C         -0.65648       -3.49088        2.00497
H         -0.44535       -4.00360        1.06305
H         -0.79809       -4.24824        2.77888
H         -1.58270       -2.92330        1.90432
C          1.79407       -3.39498        2.59497
H          2.08247       -3.89994        1.66992
H          2.62619       -2.76944        2.92240
H          1.62084       -4.15718        3.35751
C          0.15962       -1.83071        3.71430
H          0.96333       -1.15280        4.01450
H         -0.76897       -1.26594        3.60505
H          0.02569       -2.56793        4.50939
 
4,6Piv/C4_dioxolenium/conf_04
Charge=+1, Multiplicity=+1
C          0.22726       -2.10160       -1.88872
C         -0.13726       -0.64522       -1.67667
C         -0.67514       -0.30809       -0.30828
C         -0.85069        1.21125       -0.16626
C         -1.22450        1.82061       -1.53750
C         -1.90742        0.74606       -2.36551
O         -1.13724       -0.32795       -2.65674
O         -1.85142        1.54980        0.75381
O         -1.96713       -0.98448       -0.11336
O          1.27551       -2.47678       -1.00862
H          0.52745       -2.23576       -2.93004
H         -0.61151       -2.75985       -1.65805
H          0.74658       -0.02817       -1.85875
H         -0.06231       -0.72634        0.48873
H          0.12389        1.60783        0.13166
H         -1.92439        2.64656       -1.35666
H         -2.37003        1.11287       -3.27831
O         -0.14121        2.21397       -2.32560
C          0.51417        3.42306       -1.94216
H          0.99024        3.77690       -2.85966
H         -0.22846        4.17069       -1.63674
C         -1.37364        1.87304        2.07019
H         -0.69725        2.73241        1.99805
H         -2.26849        2.17968        2.61447
C         -0.68805        0.72275        2.74464
C         -1.43193       -0.34750        3.24348
C          0.70190        0.69028        2.84572
C         -0.79747       -1.44074        3.81644
C          1.33912       -0.39970        3.42911
C          0.59164       -1.46870        3.90737
H         -2.51668       -0.31423        3.19483
H          1.28885        1.52581        2.47397
H         -1.38319       -2.26503        4.20943
H          2.42018       -0.41119        3.51459
H          1.08781       -2.31747        4.36565
C          1.54335        3.22180       -0.86140
C          2.51752        2.23036       -1.00234
C          1.54130        4.01651        0.28225
C          3.46274        2.03255       -0.00501
C          2.49700        3.82657        1.27678
C          3.45552        2.83044        1.13662
H          2.54059        1.61499       -1.89726
H          0.79268        4.79629        0.39430
H          4.22183        1.26746       -0.12906
H          2.49326        4.45889        2.15837
H          4.20412        2.68391        1.90805
C          2.52318       -2.06170       -1.35774
O          2.70949       -1.34781       -2.30710
C         -3.05360       -0.55007       -0.62589
O         -3.12008        0.30406       -1.57067
C         -4.34665       -1.08726       -0.08999
C          3.57732       -2.59588       -0.40987
C          3.53126       -4.12903       -0.42413
H          4.30283       -4.51867        0.24543
H          2.56223       -4.50285       -0.08801
H          3.72823       -4.52216       -1.42549
C          4.94544       -2.10189       -0.86753
H          5.17632       -2.44861       -1.87684
H          4.99510       -1.01050       -0.87431
H          5.71472       -2.47839       -0.18845
C          3.26482       -2.07593        0.99874
H          3.25032       -0.98171        1.02377
H          2.30052       -2.44232        1.35633
H          4.04024       -2.41807        1.69005
C         -4.99066        0.07464        0.69507
H         -5.19038        0.93056        0.04796
H         -5.93853       -0.28045        1.10596
H         -4.35317        0.40065        1.51910
C         -5.24615       -1.48776       -1.26655
H         -5.45993       -0.63957       -1.91840
H         -4.79403       -2.28517       -1.86260
H         -6.19170       -1.86170       -0.86824
C         -4.09638       -2.27835        0.83198
H         -3.63265       -3.11095        0.29754
H         -3.45647       -2.01369        1.67508
H         -5.05629       -2.62209        1.22279
 
4,6Piv/C4_dioxolenium/conf_05
Charge=+1, Multiplicity=+1
C          1.79149       -0.16134       -2.07309
C          0.70706       -0.78561       -1.17041
C         -0.19222        0.27875       -0.58305
C         -1.30210       -0.30423        0.30534
C         -0.76836       -1.53989        1.05492
C          0.74857       -1.49255        1.08485
O          1.34868       -1.52399       -0.12544
O         -1.76236        0.62791        1.24219
O          0.62406        1.21771        0.18791
O          3.02733       -0.83582       -1.95575
H          1.92920        0.89299       -1.82623
H          1.49300       -0.25490       -3.11698
H          0.08659       -1.48889       -1.73594
H         -0.60697        0.91389       -1.36522
H         -2.10188       -0.64212       -0.36191
H         -1.15319       -1.50924        2.08114
H          1.18926       -2.26827        1.70613
O         -1.06808       -2.74520        0.41045
C         -2.27276       -3.38218        0.84626
H         -2.24166       -4.36573        0.37413
H         -2.23481       -3.52244        1.93371
C         -2.91088        1.38862        0.83017
H         -3.75840        0.70527        0.71166
H         -3.11093        2.05127        1.67384
C         -2.67297        2.15962       -0.43394
C         -1.86949        3.30072       -0.42877
C         -3.18577        1.69591       -1.64515
C         -1.55919        3.94972       -1.61602
C         -2.87732        2.34445       -2.83684
C         -2.05609        3.46630       -2.82379
H         -1.48518        3.68120        0.51310
H         -3.83057        0.82108       -1.65121
H         -0.93841        4.83932       -1.60261
H         -3.28398        1.97957       -3.77405
H         -1.81777        3.97603       -3.75110
C         -3.52140       -2.63993        0.45868
C         -3.88580       -2.53756       -0.88623
C         -4.32330       -2.03889        1.42500
C         -5.02696       -1.83877       -1.25517
C         -5.47354       -1.34491        1.05869
C         -5.82405       -1.24059       -0.28137
H         -3.27466       -3.01934       -1.64441
H         -4.05469       -2.12172        2.47439
H         -5.30989       -1.77741       -2.30095
H         -6.09820       -0.89247        1.82153
H         -6.72351       -0.70637       -0.56816
C          3.80784       -0.45396       -0.92328
O          3.48419        0.43392       -0.16973
C          1.14923        0.92127        1.31416
O          1.14681       -0.24457        1.83259
C          1.73430        2.04000        2.11878
C          5.08976       -1.25555       -0.85551
C          5.86084       -1.06714       -2.16888
H          6.79582       -1.63149       -2.11980
H          5.28636       -1.42752       -3.02415
H          6.11235       -0.01562       -2.33500
C          5.92078       -0.76136        0.32389
H          6.17223        0.29654        0.21972
H          5.38729       -0.89098        1.26892
H          6.85150       -1.33169        0.37685
C          4.72844       -2.73565       -0.66920
H          4.16296       -2.89369        0.25369
H          4.13682       -3.11070       -1.50605
H          5.64836       -3.32277       -0.60485
C          2.94681        1.54081        2.90778
H          3.72756        1.18818        2.23142
H          3.34199        2.37212        3.49566
H          2.67852        0.73621        3.59443
C          2.11945        3.20437        1.20666
H          2.88469        2.89819        0.49100
H          1.25928        3.59452        0.65958
H          2.52458        4.00777        1.82554
C          0.60619        2.46546        3.08511
H         -0.28074        2.80023        2.54349
H          0.32170        1.64925        3.75246
H          0.97900        3.29454        3.69096
 
4,6Piv/C4_dioxolenium/conf_06
Charge=+1, Multiplicity=+1
C         -2.53657       -0.86488       -2.32725
C         -1.08486       -0.42247       -2.04486
C         -0.18839       -1.60814       -1.75670
C          1.25999       -1.19996       -1.49234
C          1.30128        0.15195       -0.75032
C         -0.04740        0.38556       -0.07875
O         -1.09789        0.46447       -0.92397
O          1.86406       -2.25502       -0.80117
O         -0.72555       -2.34531       -0.61360
O         -3.46642        0.04929       -1.78358
H         -2.72062       -1.85871       -1.91461
H         -2.71481       -0.87617       -3.40218
H         -0.66867        0.12601       -2.89675
H         -0.24305       -2.34598       -2.55722
H          1.73205       -1.02897       -2.46918
H          2.08423        0.12693        0.01246
H         -0.07354        1.24395        0.58517
O          1.52094        1.15067       -1.70787
C          2.24410        2.30105       -1.24095
H          3.24311        1.98368       -0.92242
H          2.34072        2.93142       -2.12631
C          3.26998       -2.41035       -1.02022
H          3.50608       -3.37465       -0.56594
H          3.46066       -2.48447       -2.09797
C          4.10244       -1.31530       -0.41524
C          4.81807       -0.43565       -1.22225
C          4.14895       -1.15762        0.97193
C          5.56798        0.59186       -0.65607
C          4.88555       -0.12709        1.53858
C          5.59692        0.75107        0.72346
H          4.79514       -0.55560       -2.30171
H          3.60463       -1.85008        1.60794
H          6.13177        1.26457       -1.29360
H          4.92212       -0.01662        2.61727
H          6.18370        1.54880        1.16623
C          1.53736        3.01572       -0.12863
C          1.99494        2.90148        1.18321
C          0.36089        3.72343       -0.38244
C          1.27665        3.46745        2.23201
C         -0.35819        4.28688        0.66260
C          0.09584        4.15365        1.97273
H          2.91638        2.36054        1.38254
H          0.00216        3.81794       -1.40302
H          1.63988        3.37608        3.25006
H         -1.27057        4.83686        0.45773
H         -0.46478        4.59683        2.78877
C         -3.74861       -0.11247       -0.47315
O         -3.29926       -1.03078        0.17090
C         -0.66182       -1.90754        0.58853
O         -0.25728       -0.74616        0.91228
C         -1.00153       -2.86477        1.68801
C         -4.66465        0.97444        0.04695
C         -5.95701        0.97958       -0.77956
H         -6.62439        1.75674       -0.39775
H         -5.75695        1.18496       -1.83269
H         -6.48027        0.02201       -0.70464
C         -4.97239        0.70099        1.51538
H         -5.46441       -0.26538        1.64684
H         -4.06159        0.70184        2.11940
H         -5.63736        1.47919        1.89836
C         -3.94232        2.32162       -0.10148
H         -3.00443        2.33572        0.46124
H         -3.72080        2.54104       -1.14755
H         -4.58514        3.11462        0.29044
C          0.35648       -3.46250        2.12063
H          1.02015       -2.69099        2.51790
H          0.16481       -4.19298        2.91001
H          0.85414       -3.96774        1.29012
C         -1.64812       -2.11345        2.85363
H         -0.98630       -1.34465        3.25597
H         -2.58458       -1.64878        2.53944
H         -1.86279       -2.82970        3.64970
C         -1.92478       -3.96726        1.17052
H         -2.86324       -3.54648        0.80473
H         -1.45874       -4.54769        0.37243
H         -2.14819       -4.64505        1.99716
 
4,6Piv/C4_dioxolenium/conf_07
Charge=+1, Multiplicity=+1
C         -1.79145       -0.16193        2.07299
C         -0.70703       -0.78593        1.17012
C          0.19225        0.27859        0.58307
C          1.30223       -0.30421       -0.30534
C          0.76858       -1.53977       -1.05514
C         -0.74833       -1.49233       -1.08532
O         -1.34870       -1.52389        0.12484
O          1.76252        0.62807       -1.24207
O         -0.62404        1.21761       -0.18773
O         -3.02727       -0.83641        1.95548
H         -1.92919        0.89246        1.82644
H         -1.49292       -0.25580        3.11684
H         -0.08660       -1.48945        1.73540
H          0.60692        0.91358        1.36541
H          2.10200       -0.64214        0.36189
H          1.15358       -1.50904       -2.08130
H         -1.18895       -2.26793       -1.70683
O          1.06810       -2.74519       -0.41075
C          2.27282       -3.38223       -0.84637
H          2.24162       -4.36575       -0.37417
H          2.23499       -3.52257       -1.93382
C          2.91092        1.38884       -0.82982
H          3.75842        0.70549       -0.71113
H          3.11115        2.05151       -1.67342
C          2.67270        2.15979        0.43428
C          1.86934        3.30098        0.42890
C          3.18506        1.69595        1.64562
C          1.55872        3.94993        1.61609
C          2.87628        2.34445        2.83725
C          2.05516        3.46638        2.82400
H          1.48540        3.68155       -0.51308
H          3.82975        0.82104        1.65183
H          0.93804        4.83961        1.60254
H          3.28259        1.97947        3.77458
H          1.81656        3.97606        3.75126
C          3.52147       -2.64004       -0.45869
C          3.88583       -2.53780        0.88625
C          4.32337       -2.03885       -1.42492
C          5.02693       -1.83899        1.25530
C          5.47358       -1.34487       -1.05850
C          5.82404       -1.24067        0.28158
H          3.27467       -3.01967        1.64436
H          4.05481       -2.12158       -2.47433
H          5.30982       -1.77772        2.30109
H          6.09825       -0.89234       -1.82127
H          6.72347       -0.70646        0.56846
C         -3.80786       -0.45424        0.92317
O         -3.48431        0.43390        0.16988
C         -1.14898        0.92150       -1.31415
O         -1.14634       -0.24420       -1.83295
C         -1.73393        2.04039       -2.11861
C         -5.08976       -1.25582        0.85532
C         -5.92062       -0.76177       -0.32425
H         -6.85140       -1.33200       -0.37717
H         -6.17196        0.29617       -0.22030
H         -5.38707       -0.89163       -1.26921
C         -4.72847       -2.73598        0.66926
H         -4.16282       -2.89416       -0.25349
H         -4.13702       -3.11091        1.50627
H         -5.64842       -3.32305        0.60484
C         -5.86099       -1.06720        2.16858
H         -5.28658       -1.42742        3.02398
H         -6.11253       -0.01565        2.33449
H         -6.79595       -1.63158        2.11952
C         -2.11838        3.20493       -1.20646
H         -1.25792        3.59486       -0.65968
H         -2.52352        4.00842       -1.82521
H         -2.88346        2.89908       -0.49047
C         -0.60605        2.46541       -3.08542
H          0.28125        2.79982       -2.54419
H         -0.32220        1.64908       -3.75290
H         -0.97879        3.29465       -3.69110
C         -2.94690        1.54152       -2.90717
H         -2.67907        0.73679       -3.59384
H         -3.72752        1.18919       -2.23050
H         -3.34196        2.37294       -3.49498
 
4,6Piv/C4_dioxolenium/conf_08
Charge=+1, Multiplicity=+1
C          1.77272       -1.05716       -2.23372
C          0.80244        0.10320       -2.03801
C          0.54251        0.52271       -0.60564
C         -0.67430        1.43734       -0.53570
C         -1.89708        0.65676       -0.99780
C         -1.46165       -0.50400       -1.89699
O         -0.40598       -0.26785       -2.71378
O         -0.91538        1.93523        0.74315
O          0.33600       -0.61736        0.30565
O          2.93348       -0.87135       -1.44403
H          2.07425       -1.09247       -3.28207
H          1.29336       -2.00341       -1.97925
H          1.18237        1.00018       -2.53762
H          1.42633        0.99767       -0.18573
H         -0.50395        2.24450       -1.26106
H         -2.39450        0.23818       -0.11296
H         -2.27531       -0.88987       -2.50578
O         -2.74329        1.53893       -1.66372
C         -4.10202        1.10263       -1.82062
H         -4.63026        2.00223       -2.14172
H         -4.17210        0.37173       -2.63615
C         -0.45495        3.27434        0.96035
H         -0.94654        3.94077        0.24115
H         -0.81073        3.52427        1.96088
C          1.03802        3.40631        0.86728
C          1.84984        2.94527        1.90567
C          1.63514        3.95339       -0.26745
C          3.23173        3.02902        1.80821
C          3.02087        4.03073       -0.37131
C          3.81959        3.56760        0.66677
H          1.39165        2.53003        2.79872
H          1.01174        4.34357       -1.06796
H          3.85398        2.68314        2.62673
H          3.47464        4.46792       -1.25429
H          4.89957        3.63919        0.59445
C         -4.69579        0.53246       -0.56473
C         -4.74315        1.29680        0.60275
C         -5.17725       -0.77463       -0.54068
C         -5.25828        0.75747        1.77302
C         -5.70706       -1.31251        0.62821
C         -5.74220       -0.54829        1.78750
H         -4.36647        2.31506        0.59114
H         -5.15345       -1.37335       -1.44761
H         -5.29499        1.35931        2.67473
H         -6.09484       -2.32571        0.63107
H         -6.15585       -0.96368        2.70015
C          3.19877       -1.82215       -0.50982
O          2.45949       -2.75258       -0.31513
C         -0.47437       -1.57616        0.07684
O         -1.18254       -1.67780       -0.98591
C         -0.67120       -2.60996        1.13841
C          4.49257       -1.53743        0.22235
C          4.37184       -0.16549        0.89712
H          5.28419        0.03770        1.46461
H          4.24137        0.63328        0.16501
H          3.53125       -0.13672        1.59794
C          4.72093       -2.62459        1.26709
H          3.92081       -2.63908        2.01132
H          4.77171       -3.61428        0.80863
H          5.66425       -2.43626        1.78579
C          5.64197       -1.52286       -0.79418
H          5.73454       -2.48663       -1.30272
H          5.50138       -0.74384       -1.54586
H          6.58158       -1.33015       -0.26967
C          0.38952       -2.50050        2.22899
H          0.38816       -1.51408        2.69740
H          0.16698       -3.24170        2.99958
H          1.38291       -2.70781        1.82954
C         -2.06994       -2.28777        1.71755
H         -2.10729       -1.28573        2.15464
H         -2.85429       -2.37430        0.96304
H         -2.27411       -3.00870        2.51254
C         -0.66614       -4.00462        0.50038
H         -1.43483       -4.10078       -0.26815
H          0.31058       -4.22694        0.06578
H         -0.87068       -4.73855        1.28288
 
4,6Piv/C4_dioxolenium/conf_09
Charge=+1, Multiplicity=+1
C          0.66630        2.36316       -1.49954
C          0.61816        0.84470       -1.49977
C          0.83026        0.19514       -0.15459
C          0.65381       -1.32263       -0.24434
C          1.16056       -1.83672       -1.60363
C          2.15345       -0.83122       -2.16199
O          1.65909        0.41060       -2.38885
O          1.37014       -2.00273        0.74908
O          2.17576        0.50836        0.33574
O         -0.52863        2.88002       -0.93401
H          0.69454        2.70908       -2.53293
H          1.53960        2.73443       -0.95956
H         -0.35312        0.51349       -1.88678
H          0.19340        0.63768        0.60610
H         -0.42300       -1.50756       -0.15897
H          1.66744       -2.79471       -1.42646
H          2.66479       -1.17487       -3.05763
O          0.19880       -1.92671       -2.61018
C         -0.98391       -2.67918       -2.31646
H         -1.17460       -3.28140       -3.20868
H         -0.81089       -3.36749       -1.48132
C          0.91743       -1.76267        2.08929
H          1.54069       -2.41924        2.69933
H          1.13506       -0.72690        2.37788
C         -0.53892       -2.06122        2.29331
C         -1.42972       -1.04331        2.62667
C         -1.01325       -3.36855        2.16888
C         -2.77460       -1.32394        2.84401
C         -2.35545       -3.65050        2.38328
C         -3.23763       -2.62785        2.72416
H         -1.06445       -0.02580        2.74469
H         -0.32223       -4.16833        1.91872
H         -3.45684       -0.52584        3.11686
H         -2.71432       -4.67083        2.30016
H         -4.28333       -2.85291        2.90488
C         -2.14420       -1.76351       -2.03582
C         -2.46449       -0.76268       -2.95628
C         -2.90632       -1.89229       -0.87820
C         -3.53063        0.09386       -2.71904
C         -3.97950       -1.03810       -0.64385
C         -4.29290       -0.04519       -1.56211
H         -1.87762       -0.66367       -3.86473
H         -2.66710       -2.66410       -0.15203
H         -3.77772        0.86247       -3.44378
H         -4.56856       -1.15335        0.25926
H         -5.13318        0.61691       -1.38241
C         -0.52883        3.13697        0.39526
O          0.42792        2.90471        1.09135
C          3.23064       -0.06698       -0.10312
O          3.29438       -0.75538       -1.17273
C          4.49612        0.18503        0.65786
C         -1.86139        3.68959        0.85672
C         -1.78106        3.99245        2.34899
H         -2.74063        4.38806        2.69146
H         -1.55304        3.09417        2.92803
H         -1.00739        4.73244        2.56468
C         -2.18361        4.96389        0.06686
H         -1.42249        5.73288        0.22670
H         -2.25607        4.76317       -1.00355
H         -3.14134        5.36573        0.40817
C         -2.93080        2.62152        0.58481
H         -3.01613        2.40104       -0.48044
H         -2.71025        1.68630        1.11045
H         -3.89881        2.98355        0.94207
C          5.57992       -0.80848        0.24616
H          5.81857       -0.73597       -0.81617
H          6.48630       -0.58756        0.81360
H          5.28414       -1.83693        0.46668
C          4.90742        1.62334        0.26921
H          5.07719        1.71719       -0.80675
H          4.15462        2.35037        0.58162
H          5.84471        1.85542        0.78017
C          4.22037        0.10781        2.16239
H          3.46183        0.82847        2.47176
H          3.90162       -0.89584        2.45464
H          5.14549        0.33501        2.69619
 
4,6Piv/C6_dioxolenium/conf_00
Charge=+1, Multiplicity=+1
C          1.41259        0.33757       -2.62954
C          0.10166       -0.41149       -2.69792
C         -0.97080       -0.14875       -1.64373
C         -0.68847       -0.80787       -0.30598
C         -0.43401       -2.29345       -0.57059
C          0.58543       -2.48838       -1.69260
O          0.35556       -1.80406       -2.84258
O          0.44083       -0.23460        0.31355
O         -1.09721        1.26121       -1.53398
O          2.37277       -0.01258       -1.59754
H          1.23847        1.40122       -2.47497
H          1.95642        0.18495       -3.56385
H         -0.31898       -0.09925       -3.65896
H         -1.90456       -0.57811       -2.01708
H         -1.57285       -0.71504        0.32677
H         -0.03441       -2.75845        0.33868
H          0.67371       -3.54092       -1.95190
O         -1.59448       -2.93128       -1.02751
C         -2.32070       -3.65077       -0.01873
H         -3.16598       -4.08197       -0.55672
H         -1.69582       -4.46980        0.35939
C          0.16899        0.45815        1.53417
H         -0.79581        0.97124        1.44349
H          0.08585       -0.25860        2.35963
C          1.26543        1.44580        1.78270
C          1.53385        2.43361        0.83340
C          2.02120        1.40338        2.95022
C          2.53975        3.36383        1.04997
C          3.03063        2.33603        3.17094
C          3.29164        3.31558        2.22150
H          0.94580        2.46201       -0.07835
H          1.81734        0.63996        3.69579
H          2.73857        4.13169        0.30966
H          3.61207        2.29671        4.08566
H          4.07660        4.04392        2.39355
C         -2.77244       -2.77044        1.10981
C         -3.77081       -1.81772        0.89740
C         -2.14657       -2.83349        2.35351
C         -4.11873       -0.92930        1.90501
C         -2.49902       -1.94884        3.36801
C         -3.48026       -0.99109        3.14104
H         -4.25832       -1.75399       -0.07032
H         -1.38416       -3.58694        2.53407
H         -4.88983       -0.18833        1.72518
H         -2.01454       -2.01331        4.33667
H         -3.75848       -0.30145        3.93095
C          2.58554       -1.11219       -0.99771
O          1.93013       -2.20124       -1.11209
C         -2.34320        1.71861       -1.21215
O         -3.25548        0.96423       -1.01498
C         -2.40452        3.22900       -1.08738
C          3.81581       -1.18672       -0.13190
C          3.43830       -1.81019        1.21720
H          4.34338       -1.89421        1.82268
H          2.72777       -1.17905        1.75371
H          3.01424       -2.80842        1.09620
C          4.79714       -2.11071       -0.88242
H          4.38791       -3.11457       -1.01090
H          5.06296       -1.70505       -1.86266
H          5.71316       -2.18413       -0.29195
C          4.43841        0.19146        0.06736
H          4.74803        0.63812       -0.87958
H          3.75180        0.87581        0.56735
H          5.32603        0.08036        0.69380
C         -1.34229        3.92852       -1.93397
H         -1.44583        3.68015       -2.99388
H         -1.45909        5.01056       -1.83244
H         -0.33014        3.67090       -1.61503
C         -3.80340        3.68067       -1.50961
H         -3.98739        3.46838       -2.56635
H         -4.57313        3.17657       -0.92351
H         -3.89779        4.75892       -1.35817
C         -2.18761        3.54860        0.40156
H         -2.93370        3.04608        1.02265
H         -1.18915        3.25777        0.73954
H         -2.28826        4.62645        0.55481
 
4,6Piv/C6_dioxolenium/conf_01
Charge=+1, Multiplicity=+1
C         -1.82601       -2.44109       -1.05369
C         -1.18344       -1.43385       -1.96965
C          0.04569       -0.66274       -1.47378
C         -0.26575        0.48774       -0.53945
C         -1.33316        1.35003       -1.21881
C         -2.50470        0.49687       -1.71049
O         -2.18384       -0.56105       -2.48946
O         -0.74831        0.04083        0.71088
O          0.96337       -1.53450       -0.84630
O         -2.51320       -1.94905        0.12895
H         -1.08343       -3.12769       -0.64965
H         -2.58482       -2.99851       -1.60647
H         -0.84628       -2.02431       -2.82629
H          0.49777       -0.22937       -2.37129
H          0.64497        1.08142       -0.41448
H         -1.71746        2.08304       -0.50018
H         -3.22344        1.10394       -2.25649
O         -0.82195        1.95891       -2.37245
C         -0.66022        3.37762       -2.27973
H         -0.37235        3.68218       -3.28727
H         -1.62598        3.84374       -2.04558
C         -0.21389        0.76474        1.82854
H         -0.22111        1.83996        1.61081
H         -0.91546        0.58130        2.64556
C          1.16285        0.31670        2.21756
C          1.34721       -0.91897        2.83967
C          2.26635        1.13430        1.99002
C          2.61293       -1.32382        3.23754
C          3.53734        0.72955        2.38619
C          3.71071       -0.49669        3.01428
H          0.49060       -1.56155        3.02395
H          2.12991        2.10181        1.51677
H          2.74612       -2.28042        3.73154
H          4.39013        1.37682        2.21095
H          4.69911       -0.80951        3.33326
C          0.37660        3.78924       -1.27366
C          1.72631        3.51764       -1.50909
C          0.01246        4.44758       -0.10093
C          2.69211        3.90812       -0.59231
C          0.97885        4.83940        0.82131
C          2.31945        4.57315        0.57370
H          2.01903        3.01287       -2.42528
H         -1.03313        4.68270        0.08107
H          3.73937        3.70758       -0.79197
H          0.68579        5.36423        1.72422
H          3.07593        4.89072        1.28356
C         -3.15451       -0.86603        0.31415
O         -3.29946        0.10463       -0.49937
C          1.75367       -2.26848       -1.68345
O          1.58934       -2.25453       -2.87337
C          2.81505       -3.03078       -0.92139
C         -3.95231       -0.79046        1.58926
C         -5.33102       -1.38810        1.23375
H         -5.95614       -1.36188        2.12940
H         -5.83061       -0.80985        0.45284
H         -5.24608       -2.42884        0.91117
C         -3.28991       -1.62716        2.68465
H         -3.23156       -2.68156        2.41194
H         -2.28087       -1.27154        2.90394
H         -3.88695       -1.54314        3.59510
C         -4.11214        0.66421        2.03079
H         -3.14380        1.13231        2.22233
H         -4.64457        1.25765        1.28624
H         -4.68802        0.68735        2.95823
C          2.16947       -3.81026        0.22945
H          1.44703       -4.54398       -0.14347
H          2.94503       -4.35997        0.76943
H          1.67102       -3.14142        0.93305
C          3.52688       -3.97906       -1.87997
H          2.83793       -4.71814       -2.29649
H          3.97788       -3.43671       -2.71306
H          4.31717       -4.51103       -1.34405
C          3.80022       -1.99285       -0.36301
H          4.27254       -1.42582       -1.17050
H          3.30529       -1.29719        0.31650
H          4.58957       -2.50850        0.19078
 
4,6Piv/C6_dioxolenium/conf_02
Charge=+1, Multiplicity=+1
C         -1.55236        2.54725       -1.19567
C         -1.20719        1.31788       -2.00007
C         -1.64224       -0.04648       -1.46475
C         -0.74217       -0.61250       -0.37376
C          0.71101       -0.49910       -0.82658
C          1.03050        0.87953       -1.40292
O          0.17309        1.34892       -2.34177
O         -0.94152        0.05714        0.85364
O         -2.98636        0.13057       -1.05222
O         -0.89033        2.73905        0.08224
H         -2.61046        2.55367       -0.94268
H         -1.30091        3.43547       -1.77930
H         -1.73557        1.47313       -2.94588
H         -1.59248       -0.75665       -2.29639
H         -0.96928       -1.67496       -0.27881
H          1.35797       -0.67027        0.03863
H          2.03444        0.90698       -1.81931
O          0.93606       -1.42419       -1.85452
C          2.11456       -2.22641       -1.67558
H          2.00611       -2.82027       -0.76029
H          2.11566       -2.89981       -2.53362
C         -1.14576       -0.84044        1.95400
H         -1.39687       -0.19806        2.80004
H         -2.01132       -1.47719        1.73881
C          0.06385       -1.68254        2.24664
C          0.14266       -2.99741        1.78953
C          1.14966       -1.14238        2.93727
C          1.29357       -3.75102        1.99709
C          2.29966       -1.89118        3.14816
C          2.37567       -3.19674        2.67051
H         -0.70638       -3.44105        1.27648
H          1.08468       -0.13234        3.33095
H          1.33989       -4.77527        1.64285
H          3.13186       -1.46485        3.69862
H          3.27026       -3.78637        2.84022
C          3.36383       -1.39654       -1.62064
C          3.98665       -1.13609       -0.40094
C          3.87237       -0.81190       -2.78276
C          5.09311       -0.29457       -0.33815
C          4.97612        0.02806       -2.72210
C          5.58525        0.29181       -1.49754
H          3.60691       -1.60226        0.50457
H          3.39776       -1.01844       -3.73782
H          5.57582       -0.10449        0.61476
H          5.37002        0.47090       -3.63065
H          6.45189        0.94264       -1.45243
C          0.31549        2.49033        0.41723
O          1.17358        1.81823       -0.23079
C         -3.71478       -0.99899       -0.83519
O         -3.24169       -2.09173       -0.98853
C         -5.12111       -0.67470       -0.37278
C          0.78178        3.15417        1.68679
C         -0.25041        2.90721        2.79374
H          0.07679        3.43118        3.69444
H         -1.23717        3.28062        2.51696
H         -0.33318        1.84427        3.02683
C          2.15645        2.63190        2.09433
H          2.14807        1.55077        2.24614
H          2.91578        2.86218        1.34468
H          2.44808        3.10883        3.03250
C          0.85792        4.66115        1.37098
H          1.56016        4.86793        0.55856
H         -0.12202        5.06560        1.10931
H          1.21579        5.18132        2.26246
C         -5.79529        0.24661       -1.39641
H         -5.84174       -0.22219       -2.38347
H         -6.82012        0.45164       -1.07599
H         -5.27045        1.19982       -1.48906
C         -5.90368       -1.97663       -0.23553
H         -5.97276       -2.50114       -1.19101
H         -5.43141       -2.65157        0.48137
H         -6.91660       -1.75722        0.11150
C         -5.02529        0.03293        0.98658
H         -4.55326       -0.60951        1.73598
H         -4.45565        0.96244        0.91700
H         -6.03192        0.27135        1.34009
 
4,6Piv/C6_dioxolenium/conf_03
Charge=+1, Multiplicity=+1
C         -1.85095        2.05984       -1.13373
C         -1.54307        0.71406       -1.73908
C         -1.76582       -0.54401       -0.89551
C         -0.68048       -0.80965        0.12434
C          0.67178       -0.74944       -0.58174
C          0.79058        0.48927       -1.47525
O         -0.24125        0.73466       -2.31715
O         -0.72820        0.12594        1.18062
O         -3.00909       -0.48589       -0.22174
O         -0.96406        2.58003       -0.10634
H         -2.82766        2.05393       -0.65182
H         -1.83175        2.81821       -1.91897
H         -2.23099        0.63822       -2.58624
H         -1.76207       -1.37892       -1.60312
H         -0.81200       -1.82801        0.50106
H          1.46008       -0.70278        0.17509
H          1.70433        0.45457       -2.06360
O          0.79533       -1.87039       -1.41221
C          2.05796       -2.54769       -1.30205
H          2.17342       -2.92140       -0.27747
H          1.96796       -3.39814       -1.97907
C         -0.66625       -0.47980        2.47725
H         -0.82281        0.34045        3.18007
H         -1.50196       -1.18146        2.58237
C          0.64450       -1.17173        2.72981
C          0.76279       -2.55394        2.59226
C          1.78159       -0.42867        3.05036
C          1.99596       -3.17955        2.74546
C          3.01430       -1.04789        3.20624
C          3.12472       -2.42633        3.04520
H         -0.11875       -3.15155        2.37681
H          1.69554        0.64366        3.19735
H          2.07239       -4.25671        2.64267
H          3.88775       -0.46003        3.46860
H          4.08539       -2.91367        3.17282
C          3.21318       -1.66480       -1.67347
C          4.01502       -1.09604       -0.68506
C          3.44901       -1.34074       -3.01143
C          5.02933       -0.20587       -1.02407
C          4.46038       -0.45256       -3.35154
C          5.24911        0.12029       -2.35663
H          3.84825       -1.35798        0.35660
H          2.83324       -1.78694       -3.78710
H          5.65331        0.22563       -0.24842
H          4.64186       -0.21221       -4.39362
H          6.04338        0.80890       -2.62425
C          0.29557        2.45138        0.04366
O          1.07449        1.65712       -0.56427
C         -4.11278       -0.78958       -0.96528
O         -4.03569       -1.01294       -2.14217
C         -5.36935       -0.77800       -0.11961
C          0.92763        3.42430        1.00657
C          0.81339        4.81097        0.34352
H          1.28246        5.54646        1.00109
H          1.33377        4.84199       -0.61785
H         -0.22919        5.09958        0.19572
C          0.13990        3.41193        2.32246
H         -0.90877        3.66904        2.16759
H          0.19080        2.43480        2.80652
H          0.58018        4.14982        2.99665
C          2.39433        3.07567        1.24310
H          2.51125        2.06650        1.64271
H          2.97965        3.14459        0.32420
H          2.80968        3.78179        1.96530
C         -5.54923        0.63221        0.45997
H         -5.64812        1.37872       -0.33479
H         -6.46569        0.66334        1.05505
H         -4.71342        0.90762        1.10778
C         -6.55834       -1.14545       -1.00090
H         -6.67758       -0.43841       -1.82469
H         -6.43970       -2.14171       -1.43211
H         -7.47225       -1.13531       -0.40152
C         -5.21248       -1.79295        1.02000
H         -5.04954       -2.80270        0.63236
H         -4.37994       -1.53093        1.67649
H         -6.12838       -1.80862        1.61663
 
4,6Piv/C6_dioxolenium/conf_04
Charge=+1, Multiplicity=+1
C         -3.00933       -2.31584       -1.17548
C         -1.81785       -1.96961       -2.03386
C         -0.47883       -1.86208       -1.30317
C          0.37018       -0.73743       -1.90658
C         -0.40339        0.56570       -1.73448
C         -1.84057        0.37836       -2.23180
O         -2.15340       -0.81130       -2.79677
O          1.56860       -0.57375       -1.21757
O         -0.70920       -1.54581        0.06657
O         -3.45623       -1.29767       -0.23737
H         -2.81482       -3.18243       -0.54411
H         -3.87647       -2.50766       -1.80959
H         -1.74454       -2.76950       -2.77607
H          0.04461       -2.81896       -1.35563
H          0.53708       -0.93528       -2.97624
H         -0.40557        0.80303       -0.66512
H         -2.08719        1.16542       -2.94067
O          0.09091        1.64207       -2.47673
C          1.25888        2.29517       -1.95709
H          2.13780        1.66327       -2.09910
H          1.35860        3.17907       -2.59123
C          2.63932       -1.44412       -1.59959
H          2.38625       -2.47914       -1.34476
H          2.79727       -1.36614       -2.68318
C          3.84742       -0.99132       -0.84319
C          4.70009       -0.03077       -1.38358
C          4.08061       -1.46633        0.44601
C          5.76787        0.45947       -0.64144
C          5.14680       -0.97636        1.19000
C          5.98818       -0.00956        0.64911
H          4.53049        0.33293       -2.39344
H          3.42160       -2.22288        0.86050
H          6.43054        1.20321       -1.07066
H          5.32786       -1.35471        2.19067
H          6.82346        0.36939        1.22826
C          1.14167        2.68745       -0.51094
C          2.12286        2.30335        0.40087
C          0.06531        3.45878       -0.06854
C          2.04275        2.70385        1.73067
C         -0.02595        3.84161        1.26339
C          0.96780        3.46985        2.16494
H          2.95188        1.68619        0.06867
H         -0.69678        3.76922       -0.77821
H          2.82073        2.41057        2.42779
H         -0.85920        4.45250        1.59578
H          0.90575        3.78333        3.20172
C         -3.40170       -0.02135       -0.27271
O         -2.76212        0.71061       -1.08741
C          0.15954       -2.09521        0.97033
O          0.93400       -2.95609        0.66072
C         -0.05193       -1.53874        2.36346
C         -4.26435        0.70224        0.73007
C         -5.61920        0.87156        0.00505
H         -6.29737        1.40417        0.67583
H         -5.51609        1.45977       -0.91006
H         -6.07147       -0.09400       -0.23551
C         -4.45723       -0.12813        1.99879
H         -4.90138       -1.10205        1.78857
H         -3.51395       -0.27838        2.52787
H         -5.13155        0.41454        2.66458
C         -3.67125        2.07340        1.05739
H         -2.67565        1.98984        1.49991
H         -3.60169        2.70756        0.17261
H         -4.32331        2.56772        1.78057
C         -0.41301       -0.05458        2.31665
H         -1.36157        0.11205        1.80295
H         -0.51049        0.32747        3.33638
H          0.35790        0.53305        1.81277
C         -1.19823       -2.35275        2.98546
H         -2.12121       -2.25491        2.40637
H         -0.93856       -3.41248        3.05076
H         -1.39281       -1.98914        3.99826
C          1.23035       -1.74166        3.16786
H          1.52924       -2.79115        3.17820
H          2.05128       -1.15386        2.74905
H          1.06793       -1.41576        4.19847
 
4,6Piv/C4_rearranged/conf_00
Charge=+1, Multiplicity=+1
C         -0.07144       -1.65893        0.59034
C          0.95945       -1.66554       -0.52821
C          1.14438       -0.45709       -1.46437
C          0.50103        0.89197       -1.14410
C          1.27812        1.73581       -0.12852
C          2.47995        2.46292       -0.71454
O          3.55671        2.46081       -0.18089
O          0.35878        1.64724       -2.31693
O          2.61649       -0.30771       -1.46195
O         -1.16173       -2.53193        0.31981
H         -0.44500       -0.66122        0.81084
H          0.39078       -2.05465        1.49296
H          0.83165       -2.57617       -1.11695
H          0.87680       -0.71843       -2.48533
H         -0.47857        0.67162       -0.71170
H          0.58031        2.53253        0.17109
H          2.28438        3.02395       -1.64550
O          1.64338        0.92366        0.94895
C          1.38729        1.45927        2.25779
H          2.22346        1.14523        2.88520
H          1.39672        2.55265        2.21012
C         -0.99087        1.73934       -2.79292
H         -0.92081        2.36085       -3.68764
H         -1.35664        0.74840       -3.08333
C         -1.90639        2.35133       -1.76889
C         -3.03194        1.66403       -1.32141
C         -1.62721        3.61483       -1.24180
C         -3.87416        2.23169       -0.37023
C         -2.45749        4.17586       -0.28086
C         -3.58530        3.48430        0.15579
H         -3.24546        0.67923       -1.72501
H         -0.76139        4.16468       -1.60015
H         -4.75920        1.69553       -0.04282
H         -2.23869        5.16165        0.11584
H         -4.24102        3.92976        0.89637
C          0.08928        0.92644        2.78994
C          0.09289       -0.12476        3.70467
C         -1.13340        1.39606        2.30233
C         -1.09792       -0.71638        4.11146
C         -2.32325        0.79880        2.69893
C         -2.30746       -0.26229        3.59908
H          1.03844       -0.48451        4.10120
H         -1.17075        2.23328        1.60998
H         -1.08165       -1.52970        4.82912
H         -3.26363        1.17283        2.31008
H         -3.23819       -0.72190        3.91415
C         -1.89552       -2.21560       -0.75940
O         -1.52448       -1.36082       -1.53404
C          3.12052       -1.03518       -0.53923
O          2.29970       -1.80482        0.07027
C          4.56911       -1.03314       -0.20505
C         -3.18610       -2.99687       -0.84291
C         -4.08783       -2.47411        0.28854
H         -5.04905       -2.99295        0.24777
H         -3.63944       -2.65225        1.26833
H         -4.27818       -1.40179        0.18162
C         -3.83854       -2.74603       -2.19829
H         -4.05269       -1.68602       -2.35103
H         -3.19914       -3.08180       -3.01836
H         -4.78101       -3.29612       -2.25418
C         -2.91188       -4.49129       -0.64419
H         -2.25284       -4.88267       -1.42480
H         -2.45795       -4.69127        0.32775
H         -3.85623       -5.03855       -0.70162
C          5.04863       -2.49456       -0.19719
H          4.94600       -2.95795       -1.18229
H          6.10807       -2.50104        0.06692
H          4.50813       -3.09530        0.53649
C          5.35058       -0.20380       -1.22199
H          5.24159       -0.59922       -2.23490
H          5.04167        0.84195       -1.21092
H          6.40888       -0.24678       -0.95668
C          4.69571       -0.42504        1.20791
H          4.33987        0.60613        1.21934
H          4.14405       -1.01449        1.94368
H          5.75450       -0.43899        1.47670
 
4,6Piv/C4_rearranged/conf_01
Charge=+1, Multiplicity=+1
C         -1.77736       -1.30030       -0.81563
C         -1.15417       -1.51878        0.55037
C          0.30881       -1.13270        0.77039
C          1.36607       -1.18650       -0.31887
C          2.18864       -2.47800       -0.25223
C          1.36864       -3.74464       -0.41129
O          0.16623       -3.76518       -0.39777
O          0.83108       -1.03417       -1.60152
O          0.15929        0.27859        1.21076
O         -3.18476       -1.44808       -0.69974
H         -1.41566       -2.07373       -1.48855
H         -1.53197       -0.31701       -1.21338
H         -1.38903       -2.50393        0.94125
H          0.70975       -1.64404        1.65033
H          2.05987       -0.37221       -0.07426
H          2.92190       -2.43344       -1.06940
H          1.96246       -4.67625       -0.47355
O          2.81893       -2.61850        0.99957
C          4.24055       -2.43600        1.00086
H          4.54471       -2.69416        2.01673
H          4.70205       -3.15535        0.31423
C          1.53023       -0.09837       -2.43450
H          2.61109       -0.27181       -2.36178
H          1.21369       -0.34457       -3.44948
C          1.20187        1.32644       -2.09911
C         -0.02155        1.87471       -2.49009
C          2.10834        2.11983       -1.39946
C         -0.32670        3.19612       -2.19650
C          1.80416        3.44455       -1.10226
C          0.58936        3.98501       -1.50552
H         -0.72876        1.26995       -3.05080
H          3.06969        1.70882       -1.10667
H         -1.27339        3.61646       -2.51847
H          2.52433        4.05827       -0.57097
H          0.35742        5.02290       -1.29062
C          4.65435       -1.03511        0.65215
C          4.39229        0.01371        1.53724
C          5.31000       -0.76093       -0.54651
C          4.78807        1.30817        1.23193
C          5.70968        0.53639       -0.85500
C          5.45220        1.57057        0.03584
H          3.89432       -0.19436        2.48016
H          5.53710       -1.57231       -1.23289
H          4.59733        2.11299        1.93399
H          6.23238        0.73557       -1.78427
H          5.77627        2.57964       -0.19598
C         -3.91152       -0.31019       -0.59398
O         -3.39849        0.78099       -0.56474
C         -1.03331        0.43579        1.65221
O         -1.81563       -0.55680        1.47444
C         -1.45667        1.68881        2.32552
C         -5.39525       -0.60296       -0.50866
C         -5.64743       -1.45562        0.74291
H         -6.71945       -1.64862        0.83536
H         -5.13028       -2.41519        0.68318
H         -5.32238       -0.93790        1.65086
C         -6.15547        0.71552       -0.41269
H         -5.86791        1.28011        0.47766
H         -5.96936        1.34723       -1.28393
H         -7.22797        0.51297       -0.35675
C         -5.82358       -1.37614       -1.76264
H         -5.63628       -0.79507       -2.67030
H         -5.29727       -2.32889       -1.84384
H         -6.89670       -1.57834       -1.71064
C         -2.89281        1.56086        2.82673
H         -3.00167        0.74934        3.55040
H         -3.17013        2.49407        3.32112
H         -3.58274        1.39447        1.99787
C         -0.47784        1.96063        3.47946
H         -0.51637        1.17223        4.23623
H          0.54797        2.06071        3.11936
H         -0.76736        2.89886        3.95733
C         -1.34732        2.79992        1.26096
H         -0.32528        2.90336        0.89322
H         -2.01121        2.60062        0.41793
H         -1.64796        3.73918        1.73154
 
4,6Piv/C4_rearranged/conf_02
Charge=+1, Multiplicity=+1
C         -1.78756       -1.35439       -0.67439
C         -1.15257       -1.34452        0.70021
C          0.34054       -1.03011        0.86535
C          1.36755       -1.22323       -0.24073
C          2.14746       -2.53162       -0.07421
C          1.27801       -3.77461       -0.05431
O          0.08050       -3.74172        0.05418
O          0.80992       -1.16949       -1.52217
O          0.29945        0.41521        1.21019
O         -3.18626       -1.52579       -0.50257
H         -1.40900       -2.20920       -1.22880
H         -1.58378       -0.43422       -1.21744
H         -1.43931       -2.23237        1.25686
H          0.73147       -1.49958        1.77168
H          2.09793       -0.41915       -0.08799
H          2.84300       -2.60093       -0.92156
H          1.83107       -4.73240       -0.07301
O          2.82767       -2.56664        1.15918
C          4.25101       -2.41254        1.08468
H          4.59410       -2.57889        2.10723
H          4.67066       -3.20290        0.45141
C          1.44097       -0.24031       -2.41462
H          2.52837       -0.38298       -2.38987
H          1.08126       -0.52512       -3.40479
C          1.08855        1.18410       -2.10039
C         -0.18353        1.67542       -2.40119
C          2.01748        2.03001       -1.49857
C         -0.51843        2.98987       -2.10696
C          1.68564        3.34881       -1.20511
C          0.41827        3.83039       -1.50999
H         -0.91124        1.03453       -2.89032
H          3.01403        1.66190       -1.27480
H         -1.50504        3.36281       -2.36092
H          2.42310        4.00351       -0.75200
H          0.16258        4.86320       -1.29689
C          4.67092       -1.05960        0.58636
C          4.48451        0.07074        1.38602
C          5.25267       -0.91023       -0.67115
C          4.88157        1.32289        0.93881
C          5.65205        0.34451       -1.12273
C          5.47017        1.46084       -0.31624
H          4.04426       -0.03941        2.37308
H          5.42209       -1.78552       -1.29258
H          4.75029        2.19197        1.57480
H          6.11744        0.44665       -2.09714
H          5.79579        2.43711       -0.65966
C         -3.96393       -0.42670       -0.66900
O         -3.50400        0.65185       -0.94315
C         -0.88522        0.71798        1.57893
O         -1.75732       -0.20570        1.44311
C         -1.22762        2.03911        2.16952
C         -5.42910       -0.74749       -0.45252
C         -5.60627       -1.23239        0.99321
H         -6.66420       -1.43788        1.17675
H         -5.04231       -2.14861        1.17912
H         -5.28583       -0.47033        1.71090
C         -6.25149        0.51440       -0.69095
H         -5.96562        1.31405       -0.00342
H         -6.12167        0.88735       -1.70921
H         -7.31065        0.29234       -0.53776
C         -5.85076       -1.85252       -1.42921
H         -5.71553       -1.53640       -2.46759
H         -5.28010       -2.76873       -1.26722
H         -6.91098       -2.07594       -1.28317
C         -1.85175        1.75932        3.55000
H         -1.14847        1.25553        4.21883
H         -2.11584        2.71870        4.00004
H         -2.75785        1.15651        3.46628
C          0.02926        2.89611        2.29874
H          0.76804        2.43486        2.95873
H          0.49161        3.07535        1.32614
H         -0.25212        3.86007        2.72751
C         -2.26243        2.71319        1.25162
H         -1.84714        2.90315        0.26071
H         -3.15993        2.10579        1.13370
H         -2.53602        3.66866        1.70529
 
4,6Piv/C4_rearranged/conf_03
Charge=+1, Multiplicity=+1
C          1.41165        0.34742       -1.11811
C          0.23836        0.27470       -2.06954
C         -0.49908       -1.05472       -2.31318
C         -0.47132       -2.11493       -1.21965
C          0.86759       -2.87490       -1.12786
C          1.14734       -3.68102       -2.38562
O          1.11239       -3.20700       -3.49129
O         -0.78589       -1.44130       -0.03765
O         -1.89684       -0.58707       -2.33736
O          1.88252        1.68158       -1.08661
H          2.23000       -0.25398       -1.51917
H          1.14267        0.00038       -0.12008
H          0.51417        0.73692       -3.02084
H         -0.27642       -1.47653       -3.29026
H         -1.25973       -2.84215       -1.46523
H          1.68273       -2.14772       -1.02141
H          1.38581       -4.74893       -2.20925
O          0.81183       -3.69904       -0.00223
C          2.05410       -3.80220        0.70976
H          1.83238       -4.46668        1.54635
H          2.80813       -4.29191        0.08010
C         -1.62738       -2.13296        0.88111
H         -2.45472       -2.60330        0.33170
H         -1.05511       -2.93262        1.36220
C         -2.16554       -1.15478        1.88274
C         -1.50768        0.04359        2.15113
C         -3.34244       -1.45824        2.56738
C         -2.02652        0.92795        3.09195
C         -3.85443       -0.57629        3.51011
C         -3.19805        0.62202        3.77342
H         -0.59788        0.30113        1.62375
H         -3.86488       -2.38869        2.36123
H         -1.50496        1.85913        3.28884
H         -4.76997       -0.82277        4.03695
H         -3.59956        1.31165        4.50798
C          2.55616       -2.46651        1.18124
C          1.82438       -1.73074        2.11584
C          3.73214       -1.92521        0.66451
C          2.25908       -0.47758        2.52127
C          4.17359       -0.66913        1.07272
C          3.43515        0.05495        1.99927
H          0.90933       -2.14242        2.52981
H          4.31618       -2.49594       -0.05303
H          1.68133        0.08599        3.24528
H          5.09572       -0.26265        0.67095
H          3.77750        1.03136        2.32523
C          1.51451        2.44278       -0.01771
O          0.79186        2.02756        0.84631
C         -1.96027        0.56086       -1.76508
O         -0.84023        1.12720       -1.54438
C         -3.25474        1.22517       -1.46833
C          2.12528        3.82696       -0.09438
C          1.60914        4.51490       -1.36576
H          2.01639        5.52801       -1.41753
H          1.91680        3.97705       -2.26486
H          0.51754        4.59497       -1.35817
C          1.70514        4.61594        1.14123
H          0.61864        4.71074        1.20305
H          2.05094        4.13288        2.05792
H          2.13703        5.61891        1.09709
C          3.65261        3.69817       -0.15309
H          4.04223        3.19312        0.73554
H          3.97460        3.14431       -1.03681
H          4.09666        4.69638       -0.19075
C         -3.75865        1.75285       -2.83193
H         -3.93095        0.94018       -3.54099
H         -4.70774        2.26476       -2.65811
H         -3.06182        2.47251       -3.26960
C         -4.23834        0.19600       -0.89989
H         -4.38877       -0.64227       -1.58305
H         -3.89810       -0.17934        0.06800
H         -5.20022        0.69106       -0.75096
C         -3.03412        2.37884       -0.49029
H         -2.63963        2.01956        0.46247
H         -2.35060        3.12858       -0.89393
H         -3.99674        2.85941       -0.30433
 
4,6Piv/C4_rearranged/conf_04
Charge=+1, Multiplicity=+1
C          1.05981       -0.56226       -1.07733
C          0.39288       -1.72799       -0.37026
C          0.04899       -1.65375        1.12410
C         -0.25156       -0.29479        1.73980
C          0.99502        0.56210        2.02648
C          1.89966       -0.07484        3.06765
O          2.16515       -1.24817        3.10147
O         -1.13989        0.32927        0.85513
O         -1.25352       -2.35296        1.12349
O          2.40125       -0.44968       -0.62787
H          0.57163        0.38616       -0.85579
H          1.03221       -0.75827       -2.15152
H          0.95501       -2.63812       -0.58850
H          0.73035       -2.23190        1.74333
H         -0.74981       -0.48987        2.70086
H          1.59006        0.66592        1.10982
H          2.30503        0.63770        3.81384
O          0.54912        1.81174        2.47599
C          1.32628        2.91737        2.00229
H          0.89460        3.78674        2.50151
H          2.36652        2.81982        2.33933
C         -2.22578        1.03510        1.44632
H         -2.65415        0.43321        2.25942
H         -1.85445        1.96605        1.88731
C         -3.26522        1.29225        0.39627
C         -4.60211        1.42689        0.76890
C         -2.91837        1.41698       -0.94793
C         -5.57739        1.68647       -0.18602
C         -3.89555        1.67376       -1.90354
C         -5.22650        1.80873       -1.52616
H         -4.88451        1.32966        1.81382
H         -1.88127        1.31355       -1.24386
H         -6.61367        1.79038        0.11680
H         -3.61526        1.76989       -2.94756
H         -5.98755        2.01023       -2.27199
C          1.27755        3.06511        0.50706
C          0.07166        3.36315       -0.13093
C          2.42540        2.89909       -0.26451
C          0.01578        3.48456       -1.51177
C          2.37380        3.02305       -1.64941
C          1.16806        3.31107       -2.27498
H         -0.82698        3.51383        0.45902
H          3.37195        2.68233        0.22320
H         -0.92461        3.73162       -1.99307
H          3.27625        2.90343       -2.23935
H          1.12711        3.41802       -3.35374
C          3.28626       -1.35175       -1.14545
O          2.91843       -2.23842       -1.86766
C         -1.73595       -2.32388       -0.06408
O         -0.92902       -1.94072       -0.97789
C         -3.10453       -2.81366       -0.36810
C          4.71279       -1.05219       -0.73657
C          4.78835       -0.60438        0.72477
H          5.83434       -0.43132        0.99060
H          4.24007        0.32649        0.88663
H          4.39170       -1.36427        1.40340
C          5.55764       -2.30401       -0.95800
H          5.23286       -3.12225       -0.30989
H          5.49428       -2.64685       -1.99194
H          6.60261       -2.08210       -0.72752
C          5.19741        0.08151       -1.65563
H          5.15788       -0.21599       -2.70679
H          4.59473        0.98303       -1.52268
H          6.23516        0.32255       -1.41037
C         -2.95127       -4.35119       -0.46807
H         -2.61259       -4.78571        0.47515
H         -3.93426       -4.76526       -0.70356
H         -2.26242       -4.63740       -1.26679
C         -4.05480       -2.44767        0.77482
H         -3.71281       -2.84367        1.73283
H         -4.17572       -1.36460        0.85097
H         -5.03376       -2.87986        0.55756
C         -3.58788       -2.23755       -1.69903
H         -3.67913       -1.15028       -1.65004
H         -2.92167       -2.50155       -2.52262
H         -4.57442       -2.65367       -1.91321
 
4,6Piv/C6_rearranged/conf_00
Charge=+1, Multiplicity=+1
C         -1.96924       -2.56387        0.22366
C         -1.49220       -1.52852       -0.78514
C         -0.46941       -0.55235       -0.20551
C          0.98355       -0.96642       -0.42826
C          1.50055       -2.15819        0.38930
C          1.19564       -3.52374       -0.21363
O          0.17406       -3.78916       -0.79015
O          1.23901       -1.24681       -1.78390
O         -0.59234        0.71828       -0.84006
O         -3.22628       -1.96920        0.70322
H         -1.31678       -2.67574        1.08641
H         -2.22089       -3.52889       -0.21041
H         -1.17246       -1.93891       -1.73828
H         -0.64554       -0.42632        0.86516
H          1.55900       -0.09313       -0.10118
H          2.59273       -2.05402        0.43057
H          1.95491       -4.30456       -0.01716
O          0.96084       -2.24737        1.69247
C          1.76228       -1.65802        2.72736
H          1.28848       -1.98199        3.65564
H          2.77113       -2.08447        2.68780
C          2.02792       -0.26841       -2.46297
H          2.11043       -0.64762       -3.48420
H          1.49365        0.68739       -2.49456
C          3.38586       -0.09065       -1.84162
C          3.83275        1.16709       -1.44768
C          4.21688       -1.19662       -1.64716
C          5.09076        1.32390       -0.87394
C          5.46478       -1.04598       -1.05880
C          5.90470        0.21760       -0.67070
H          3.19400        2.03348       -1.59348
H          3.88291       -2.17798       -1.97254
H          5.43503        2.31187       -0.58636
H          6.10610       -1.90987       -0.91899
H          6.88541        0.33751       -0.22301
C          1.81268       -0.16111        2.63913
C          0.69995        0.59498        3.01395
C          2.94512        0.49124        2.15442
C          0.71761        1.97817        2.90544
C          2.96797        1.87805        2.05285
C          1.85669        2.62178        2.42925
H         -0.18164        0.09546        3.40642
H          3.81870       -0.08306        1.85727
H         -0.15013        2.55495        3.20716
H          3.85837        2.37471        1.68467
H          1.88227        3.70482        2.36661
C         -3.58460       -1.05476       -0.11713
O         -2.75016       -0.79185       -1.04922
C         -1.39227        1.62749       -0.23877
O         -2.08083        1.34737        0.71172
C         -1.30611        2.97905       -0.91883
C         -4.92115       -0.41280       -0.01508
C         -5.94342       -1.50874       -0.38698
H         -6.94257       -1.07431       -0.31045
H         -5.80565       -1.85859       -1.41362
H         -5.88572       -2.36028        0.29386
C         -5.12751        0.03587        1.44036
H         -5.08061       -0.80765        2.13156
H         -4.38043        0.77840        1.72710
H         -6.11881        0.48792        1.51714
C         -5.02569        0.76923       -0.97378
H         -4.32095        1.55528       -0.69978
H         -4.84553        0.47300       -2.00952
H         -6.03571        1.17895       -0.90951
C         -2.17310        3.97460       -0.15559
H         -1.83620        4.08474        0.87768
H         -2.11881        4.95180       -0.64168
H         -3.22012        3.66352       -0.13339
C          0.15559        3.44342       -0.92308
H          0.56027        3.49812        0.09055
H          0.78351        2.76832       -1.50737
H          0.21418        4.43941       -1.36968
C         -1.80357        2.82867       -2.36376
H         -1.19460        2.11574       -2.92333
H         -2.84504        2.49746       -2.39884
H         -1.74526        3.79848       -2.86475
 
4,6Piv/C6_rearranged/conf_01
Charge=+1, Multiplicity=+1
C         -1.84665        1.77450       -1.45634
C         -1.26294        1.02697       -0.26201
C         -0.40280       -0.16736       -0.64246
C          0.97053        0.30783       -1.15046
C          1.52620       -0.55075       -2.28550
C          0.61841       -0.66874       -3.49681
O         -0.41332       -0.06814       -3.64630
O          0.91467        1.65185       -1.58632
O         -0.17845       -0.97150        0.50801
O         -3.24344        1.31245       -1.46397
H         -1.40789        1.48663       -2.40817
H         -1.87084        2.85532       -1.32942
H         -0.77924        1.66673        0.47283
H         -0.93626       -0.76538       -1.38306
H          1.65396        0.20316       -0.30330
H          2.44221       -0.05238       -2.63940
H          0.97789       -1.39774       -4.24939
O          1.79009       -1.86362       -1.85662
C          3.17780       -2.18335       -1.70577
H          3.18576       -3.23217       -1.40417
H          3.67792       -2.10449       -2.67905
C          1.86350        2.52401       -0.94918
H          2.83521        2.02210       -0.88053
H          1.95908        3.37826       -1.62149
C          1.37012        2.94812        0.40215
C          0.45913        4.00166        0.50879
C          1.71679        2.23368        1.54882
C         -0.11770        4.31613        1.73285
C          1.13591        2.54297        2.77434
C          0.21251        3.57796        2.86660
H          0.20849        4.58268       -0.37493
H          2.44917        1.43437        1.48531
H         -0.81417        5.14465        1.80810
H          1.41146        1.98025        3.66002
H         -0.23432        3.82435        3.82380
C          3.87235       -1.31940       -0.69114
C          3.64034       -1.50932        0.67256
C          4.72874       -0.29501       -1.09169
C          4.24308       -0.68655        1.61374
C          5.33264        0.53505       -0.15140
C          5.08768        0.34205        1.20229
H          2.99045       -2.31589        0.99626
H          4.94204       -0.15537       -2.14821
H          4.06765       -0.85484        2.67145
H          6.00430        1.32253       -0.47617
H          5.56501        0.98102        1.93754
C         -3.47185        0.64470       -0.39693
O         -2.47845        0.50887        0.39438
C         -0.99049       -2.04287        0.67516
O         -1.91863       -2.27019       -0.05861
C         -0.55890       -2.91809        1.83482
C         -4.80040        0.03950       -0.12559
C         -5.88293        1.10738       -0.33459
H         -6.85808        0.64057       -0.18119
H         -5.78425        1.92520        0.38428
H         -5.85537        1.51820       -1.34545
C         -4.95172       -1.09211       -1.16863
H         -4.94804       -0.69846       -2.18702
H         -4.15898       -1.83557       -1.06165
H         -5.91315       -1.57866       -0.98831
C         -4.83913       -0.53432        1.28888
H         -4.08859       -1.31610        1.41800
H         -4.68220        0.23874        2.04517
H         -5.82397       -0.97505        1.45589
C          0.31021       -4.02377        1.21122
H          1.16889       -3.60381        0.68098
H          0.67921       -4.68328        2.00131
H         -0.26811       -4.62196        0.50329
C          0.23956       -2.13988        2.87986
H          1.15293       -1.71497        2.46066
H         -0.34938       -1.32182        3.30435
H          0.51393       -2.81431        3.69537
C         -1.80506       -3.53686        2.46768
H         -2.43062       -2.77275        2.93921
H         -2.40423       -4.06382        1.72339
H         -1.50694       -4.24855        3.24170
 
4,6Piv/C6_rearranged/conf_02
Charge=+1, Multiplicity=+1
C         -1.90613       -2.76047       -0.49515
C         -1.09891       -1.51525       -0.86021
C          0.12921       -1.21665        0.02163
C          1.40762       -0.97088       -0.80640
C          2.36939       -2.16033       -0.74851
C          1.74772       -3.47576       -1.17515
O          0.57134       -3.62724       -1.38872
O          1.15374       -0.71522       -2.16613
O         -0.04385       -0.06783        0.85918
O         -3.23534       -2.22116       -0.20839
H         -1.56985       -3.25236        0.41407
H         -2.01487       -3.46788       -1.31271
H         -0.80541       -1.48983       -1.90586
H          0.28767       -2.06937        0.68602
H          1.91517       -0.12425       -0.33643
H          3.19123       -1.94345       -1.44553
H          2.45319       -4.32625       -1.22514
O          2.85020       -2.40084        0.55260
C          4.18572       -1.93836        0.79854
H          4.40345       -2.26395        1.81689
H          4.87765       -2.44851        0.11771
C          1.52019        0.58599       -2.63446
H          2.49880        0.86136       -2.22486
H          1.62191        0.47188       -3.71580
C          0.49741        1.63610       -2.31047
C         -0.70445        1.68172       -3.01954
C          0.73286        2.58088       -1.31551
C         -1.65075        2.65758       -2.74090
C         -0.21318        3.56120       -1.03472
C         -1.40493        3.60149       -1.74667
H         -0.88489        0.96153       -3.81313
H          1.67149        2.55820       -0.76865
H         -2.56909        2.70290       -3.31799
H         -0.01309        4.30288       -0.26865
H         -2.13432        4.37846       -1.54205
C          4.30900       -0.44857        0.66117
C          3.77808        0.38609        1.64570
C          4.89035        0.12416       -0.46855
C          3.80505        1.76500        1.49377
C          4.92250        1.50687       -0.62410
C          4.37308        2.32794        0.35326
H          3.34747       -0.05706        2.53834
H          5.33311       -0.51411       -1.22846
H          3.39850        2.40455        2.27049
H          5.38541        1.94246       -1.50321
H          4.40574        3.40619        0.23732
C         -3.20380       -0.95089       -0.32396
O         -2.09796       -0.44463       -0.71312
C         -0.89462       -0.21075        1.88861
O         -1.63938       -1.16239        1.96673
C         -0.76397        0.88472        2.92700
C         -4.41339       -0.11966       -0.08599
C         -5.13280       -0.64589        1.16216
H         -6.01407       -0.02548        1.33851
H         -5.45915       -1.67925        1.03313
H         -4.48649       -0.59230        2.04104
C         -4.01552        1.34603        0.07400
H         -3.38827        1.49221        0.95568
H         -3.47372        1.72080       -0.79590
H         -4.92223        1.94072        0.20280
C         -5.29995       -0.30281       -1.33682
H         -4.79960        0.05632       -2.23998
H         -5.58792       -1.34704       -1.47591
H         -6.20820        0.28721       -1.19469
C         -2.05015        0.95900        3.74565
H         -2.29990       -0.01004        4.18082
H         -1.92355        1.68146        4.55568
H         -2.89689        1.28888        3.13709
C          0.40052        0.45396        3.83583
H          0.19862       -0.50879        4.31241
H          1.33062        0.37948        3.26891
H          0.53669        1.20152        4.62187
C         -0.44551        2.23358        2.28349
H          0.49869        2.20268        1.73784
H         -1.22601        2.54244        1.58321
H         -0.37165        2.99407        3.06561
 
4,6Piv/C6_rearranged/conf_03
Charge=+1, Multiplicity=+1
C          2.82397       -1.47380       -1.77887
C          1.83444       -1.47581       -0.61476
C          0.55068       -0.64214       -0.80656
C         -0.72473       -1.42364       -0.44910
C         -1.43137       -2.03737       -1.65670
C         -0.58031       -2.95718       -2.51166
O          0.62244       -3.00713       -2.45653
O         -0.49730       -2.46152        0.47186
O          0.52362        0.53215        0.01371
O          4.04158       -0.92708       -1.18034
H          2.54886       -0.80114       -2.58763
H          3.06485       -2.46620       -2.14944
H          1.57357       -2.47614       -0.28185
H          0.49433       -0.31663       -1.84886
H         -1.42111       -0.68637       -0.03470
H         -2.27491       -2.62406       -1.26502
H         -1.14328       -3.54192       -3.26232
O         -1.86552       -1.07212       -2.57777
C         -3.22663       -0.62313       -2.46195
H         -3.58739       -0.53176       -3.48867
H         -3.81808       -1.39558       -1.95789
C         -0.59742       -2.06913        1.84095
H         -0.30672       -2.96019        2.40303
H          0.12351       -1.27323        2.06724
C         -1.98502       -1.62962        2.21749
C         -2.19247       -0.43595        2.90199
C         -3.08287       -2.43028        1.89631
C         -3.47609       -0.04983        3.27541
C         -4.36595       -2.03825        2.25239
C         -4.56476       -0.84666        2.94593
H         -1.34337        0.19450        3.14985
H         -2.92435       -3.36738        1.37101
H         -3.62471        0.87542        3.82236
H         -5.21355       -2.66751        2.00242
H         -5.56682       -0.54556        3.23160
C         -3.35649        0.69238       -1.75117
C         -3.22396        1.88154       -2.46945
C         -3.63833        0.75276       -0.38631
C         -3.37552        3.10919       -1.83841
C         -3.78092        1.98127        0.24885
C         -3.65480        3.16006       -0.47645
H         -3.02005        1.84234       -3.53555
H         -3.77509       -0.16175        0.18505
H         -3.28657        4.02652       -2.41072
H         -4.01198        2.01189        1.30770
H         -3.78472        4.11819        0.01574
C          3.81341       -0.63007        0.03835
O          2.64813       -0.91316        0.48113
C          1.35545        1.52910       -0.33043
O          2.24448        1.36020       -1.13480
C          1.00889        2.84409        0.33326
C          4.87075       -0.04218        0.90294
C          5.91896       -1.15269        1.12264
H          6.71594       -0.74506        1.74853
H          5.49113       -2.01577        1.63963
H          6.35768       -1.48162        0.17858
C          5.50030        1.13963        0.14923
H          5.96577        0.81539       -0.78301
H          4.75647        1.90451       -0.08159
H          6.27086        1.57921        0.78620
C          4.27180        0.40136        2.23565
H          3.50297        1.16436        2.09611
H          3.83379       -0.43578        2.78326
H          5.06609        0.83044        2.84952
C          2.27865        3.67386        0.50831
H          2.81206        3.78272       -0.43771
H          2.01406        4.66985        0.87165
H          2.95683        3.22539        1.24051
C          0.06322        3.54425       -0.65905
H          0.56169        3.72664       -1.61436
H         -0.83800        2.95369       -0.83625
H         -0.24183        4.50754       -0.24104
C          0.29697        2.64174        1.67037
H         -0.65147        2.11720        1.54206
H          0.91476        2.07758        2.37607
H          0.09031        3.61860        2.11523
 
4,6Piv/C6_rearranged/conf_04
Charge=+1, Multiplicity=+1
C          1.34572       -0.69769       -2.24915
C          0.43041       -0.72487       -1.01962
C          0.08881        0.64879       -0.49572
C         -0.88672        0.74128        0.68288
C         -0.48726        0.08714        2.02548
C          0.85278        0.60142        2.49696
O          1.81260       -0.09001        2.71018
O         -1.13190        2.09230        0.97608
O          1.30458        1.32766       -0.21285
O          2.59742       -1.25428       -1.75029
H          1.55856        0.30500       -2.61668
H          1.01180       -1.34448       -3.05899
H         -0.46566       -1.32944       -1.15929
H         -0.40209        1.15879       -1.33486
H         -1.80838        0.24678        0.35486
H         -1.22765        0.48446        2.74044
H          0.87999        1.69796        2.63296
O         -0.49378       -1.30337        2.01701
C         -1.77803       -1.92267        1.93123
H         -1.77017       -2.73482        2.66324
H         -2.56821       -1.21763        2.21541
C         -2.07958        2.74680        0.12705
H         -2.21327        3.72892        0.58575
H         -1.65333        2.90575       -0.87038
C         -3.38733        2.01099        0.03464
C         -3.91867        1.66008       -1.20383
C         -4.08406        1.66392        1.19465
C         -5.13250        0.98369       -1.28843
C         -5.28718        0.97613        1.11384
C         -5.81529        0.63593       -0.12993
H         -3.38600        1.93172       -2.11125
H         -3.68028        1.94407        2.16331
H         -5.54548        0.73192       -2.25964
H         -5.82485        0.71715        2.01982
H         -6.76109        0.10871       -0.19233
C         -2.01814       -2.46250        0.54719
C         -1.22443       -3.51006        0.07430
C         -2.96663       -1.89552       -0.30207
C         -1.34981       -3.95551       -1.23557
C         -3.09371       -2.33835       -1.61581
C         -2.27908       -3.36146       -2.08816
H         -0.50177       -3.97119        0.74080
H         -3.61345       -1.10018        0.05855
H         -0.73848       -4.77941       -1.58990
H         -3.83666       -1.88634       -2.26426
H         -2.38438       -3.71430       -3.10870
C          2.42490       -1.64478       -0.53691
O          1.26404       -1.45019       -0.05531
C          1.49402        2.52917       -0.84783
O          0.72752        2.92440       -1.68247
C          2.78545        3.19986       -0.43173
C          3.51002       -2.27724        0.25467
C          4.34639       -3.17633       -0.66197
H          5.15114       -3.61413       -0.06806
H          3.75066       -3.99490       -1.07454
H          4.79492       -2.61707       -1.48524
C          4.37141       -1.11038        0.79121
H          4.82510       -0.54029       -0.02251
H          3.78864       -0.45006        1.43576
H          5.17413       -1.54951        1.38827
C          2.89834       -3.05983        1.41881
H          2.28831       -2.41610        2.05502
H          2.28775       -3.89173        1.05762
H          3.71257       -3.47491        2.01630
C          2.73951        4.66006       -0.87462
H          1.93884        5.20184       -0.36513
H          3.68838        5.14298       -0.62823
H          2.57329        4.74624       -1.94966
C          3.00323        3.10414        1.07916
H          2.18871        3.58752        1.62599
H          3.08646        2.07049        1.41885
H          3.92943        3.62342        1.33835
C          3.91302        2.46351       -1.17474
H          3.95735        1.40995       -0.88846
H          3.78629        2.53383       -2.25895
H          4.87145        2.92274       -0.91902
 
4,6Piv/oxocarbenium/conf_00
Charge=+1, Multiplicity=+1
C         -1.30205       -0.96514        2.45867
C         -0.50300        0.28492        2.13844
C         -0.22331        0.53780        0.67517
C          0.88030        1.58679        0.51091
C          2.14533        1.01344        1.14727
C          1.88096        0.43381        2.46754
O          0.76285        0.09666        2.91687
O          1.15682        1.85574       -0.82480
O          0.21824       -0.66310        0.06794
O         -2.56445       -0.80931        1.85101
H         -1.43178       -1.05358        3.54007
H         -0.79644       -1.85245        2.07200
H         -0.95173        1.16924        2.59801
H         -1.14789        0.88406        0.20205
H          0.59312        2.49784        1.05302
H          2.43831        0.12332        0.53906
H          2.71541        0.28140        3.15547
O          3.19900        1.90291        1.29594
C          4.20033        1.85285        0.24717
H          3.77492        2.27646       -0.66591
H          4.98936        2.50840        0.61655
C          0.66118        3.12218       -1.29833
H          1.18735        3.92624       -0.76918
H          0.95737        3.14642       -2.34781
C         -0.82272        3.27430       -1.14367
C         -1.69294        2.59193       -1.99434
C         -1.35074        4.06799       -0.12521
C         -3.06573        2.69580       -1.82283
C         -2.72678        4.16968        0.05137
C         -3.58454        3.48007       -0.79699
H         -1.29254        1.96886       -2.78735
H         -0.68126        4.63168        0.52009
H         -3.73377        2.16559       -2.49267
H         -3.12783        4.79821        0.83928
H         -4.65832        3.56237       -0.66714
C          4.68572        0.45727        0.01612
C          4.34444       -0.22347       -1.15218
C          5.42594       -0.20388        1.00002
C          4.73388       -1.54708       -1.33760
C          5.80827       -1.52495        0.81918
C          5.46010       -2.19887       -0.35067
H          3.77685        0.29244       -1.92129
H          5.71197        0.32686        1.90399
H          4.47054       -2.06561       -2.25299
H          6.39167       -2.02988        1.58158
H          5.76700       -3.22933       -0.49294
C         -2.97788       -1.81912        1.02213
O         -2.28750       -2.77655        0.80546
C         -0.48369       -1.10529       -1.02784
O         -1.47101       -0.54131       -1.40418
C          0.17183       -2.29921       -1.68540
C         -4.37589       -1.57313        0.50023
C         -4.55771       -0.10835        0.09588
H         -5.56344        0.02351       -0.31274
H         -4.44610        0.56487        0.94794
H         -3.83554        0.17800       -0.67147
C         -4.61359       -2.48774       -0.69825
H         -3.93257       -2.24211       -1.51667
H         -4.46825       -3.53676       -0.43385
H         -5.63921       -2.35895       -1.05330
C         -5.33966       -1.93079        1.64392
H         -5.22569       -2.97477        1.94831
H         -5.18077       -1.29018        2.51500
H         -6.36785       -1.78939        1.30028
C          0.99115       -3.12742       -0.69644
H          0.36655       -3.48826        0.12451
H          1.39759       -3.99895       -1.21639
H          1.83145       -2.56263       -0.28601
C         -0.91952       -3.15733       -2.32498
H         -1.57985       -3.57758       -1.56344
H         -1.52160       -2.57130       -3.02171
H         -0.45510       -3.97959       -2.87539
C          1.08576       -1.71454       -2.77615
H          0.50714       -1.14936       -3.51085
H          1.84574       -1.05672       -2.34783
H          1.59090       -2.53382       -3.29510
 
4,6Piv/oxocarbenium/conf_01
Charge=+1, Multiplicity=+1
C         -1.84917       -0.70641        2.49588
C         -0.82165        0.37930        2.22724
C         -0.27784        0.43841        0.82081
C          0.99923        1.27805        0.76231
C          2.04289        0.56007        1.61822
C          1.47686        0.16910        2.92201
O          0.26320        0.10415        3.22147
O          1.48509        1.37213       -0.53205
O          0.04539       -0.87039        0.38939
O         -2.95401       -0.42848        1.66487
H         -2.16796       -0.66675        3.54011
H         -1.43563       -1.69105        2.26749
H         -1.19461        1.35995        2.53320
H         -1.04243        0.87547        0.17058
H          0.80342        2.26690        1.19890
H          2.32135       -0.36411        1.07256
H          2.14890       -0.01980        3.76224
O          3.14689        1.36554        1.89243
C          4.42502        0.70012        1.81331
H          5.14471        1.51096        1.93508
H          4.53873        0.01764        2.66588
C          1.34486        2.66784       -1.13522
H          1.95956        3.38722       -0.58005
H          1.77179        2.54324       -2.13135
C         -0.08053        3.13229       -1.20198
C         -0.96931        2.54572       -2.10406
C         -0.54585        4.12026       -0.33455
C         -2.29997        2.93767       -2.13169
C         -1.88088        4.51154       -0.35795
C         -2.75908        3.91708       -1.25566
H         -0.61931        1.77061       -2.77792
H          0.14637        4.60508        0.34965
H         -2.98132        2.48109       -2.84123
H         -2.23032        5.28869        0.31336
H         -3.79897        4.22465       -1.28238
C          4.61759       -0.03779        0.52555
C          4.65694        0.65971       -0.68401
C          4.76421       -1.42556        0.51871
C          4.84624       -0.02097       -1.87657
C          4.95959       -2.10823       -0.67651
C          5.00016       -1.40501       -1.87373
H          4.54499        1.73908       -0.68352
H          4.74904       -1.97377        1.45729
H          4.88590        0.52645       -2.81198
H          5.08320       -3.18557       -0.67161
H          5.15677       -1.93395       -2.80767
C         -3.35441       -1.42395        0.81176
O         -2.78582       -2.47956        0.76553
C         -0.48438       -1.28094       -0.81043
O         -1.27189       -0.60428       -1.40734
C          0.09594       -2.60126       -1.26092
C         -4.58040       -1.01918        0.02377
C         -5.77891       -1.14068        0.97928
H         -6.69267       -0.87870        0.43923
H         -5.88829       -2.16274        1.35211
H         -5.68062       -0.46332        1.83120
C         -4.45138        0.42036       -0.48053
H         -4.38952        1.13495        0.34242
H         -3.56721        0.53572       -1.11106
H         -5.33324        0.66581       -1.07874
C         -4.73938       -1.98001       -1.15138
H         -3.89193       -1.90075       -1.83662
H         -4.81167       -3.01516       -0.81257
H         -5.65085       -1.73110       -1.70077
C          0.46140       -3.50035       -0.07963
H         -0.41090       -3.69925        0.54744
H          0.82871       -4.45598       -0.46274
H          1.25052       -3.06167        0.53570
C         -0.92378       -3.29532       -2.16181
H         -1.82455       -3.55339       -1.60004
H         -1.20891       -2.65650       -2.99958
H         -0.48831       -4.21546       -2.55967
C          1.35887       -2.24033       -2.06215
H          1.11187       -1.61929       -2.92691
H          2.08963       -1.70652       -1.44948
H          1.82574       -3.16077       -2.42358
 
4,6Piv/oxocarbenium/conf_02
Charge=+1, Multiplicity=+1
C          2.10014        1.46114        1.39991
C          1.69295        0.21241        0.63668
C          0.23963        0.13387        0.26079
C         -0.08435       -1.20973       -0.40698
C          0.32636       -2.33570        0.53665
C          1.54360       -2.04226        1.35088
O          2.07433       -0.91142        1.51575
O         -1.44671       -1.37231       -0.61470
O         -0.55751        0.26281        1.42222
O          1.72981        2.60968        0.66140
H          3.17786        1.44164        1.57792
H          1.56120        1.52280        2.34523
H          2.32241        0.09862       -0.24626
H          0.02229        0.95891       -0.42368
H          0.48216       -1.26776       -1.34779
H         -0.46726       -2.38056        1.30493
H          1.89341       -2.80186        2.04577
O          0.39782       -3.62252        0.01001
C          1.36591       -3.76558       -1.03633
H          1.43099       -4.84231       -1.19940
H          0.99956       -3.30533       -1.96004
C         -1.97736       -0.72152       -1.77736
H         -1.66083        0.32677       -1.80342
H         -1.59239       -1.23440       -2.66962
C         -3.46861       -0.79975       -1.69717
C         -4.11173       -2.03101       -1.82056
C         -4.22210        0.34615       -1.45470
C         -5.49156       -2.11502       -1.69815
C         -5.60548        0.26346       -1.33961
C         -6.24041       -0.96668       -1.45773
H         -3.52738       -2.92691       -2.00806
H         -3.72204        1.30339       -1.34633
H         -5.98637       -3.07524       -1.79635
H         -6.18743        1.16093       -1.15843
H         -7.31947       -1.03206       -1.36847
C          2.69471       -3.18531       -0.64447
C          3.44886       -3.78273        0.38199
C          3.22558       -2.07036       -1.30736
C          4.66712       -3.24194        0.76931
C          4.43905       -1.52551       -0.91454
C          5.15290       -2.10434        0.13315
H          3.07041       -4.68110        0.86225
H          2.68567       -1.63834       -2.14562
H          5.24298       -3.71294        1.55821
H          4.82957       -0.64955       -1.42129
H          6.10301       -1.67867        0.43717
C          2.44359        2.85144       -0.46931
O          3.32539        2.11014       -0.82407
C         -1.66224        1.07232        1.29999
O         -1.81494        1.77547        0.34136
C         -2.59498        0.92795        2.47996
C          1.94304        4.07934       -1.19737
C          1.80832        5.25522       -0.22448
H          1.46052        6.13421       -0.77331
H          1.09130        5.04037        0.56952
H          2.76993        5.50579        0.23237
C          2.91779        4.41906       -2.32017
H          3.90821        4.66113       -1.92742
H          3.02800        3.58754       -3.01929
H          2.54693        5.28700       -2.87099
C          0.56409        3.72178       -1.77862
H          0.63656        2.88392       -2.48037
H         -0.15498        3.47044       -0.99522
H          0.17774        4.58106       -2.33313
C         -3.72068        1.94795        2.33837
H         -4.28961        1.78034        1.42169
H         -4.40154        1.85534        3.18817
H         -3.33397        2.96941        2.31635
C         -3.17103       -0.49629        2.44724
H         -3.67498       -0.70197        1.49925
H         -2.39085       -1.24669        2.59521
H         -3.90073       -0.60172        3.25440
C         -1.82039        1.15842        3.78244
H         -1.02109        0.42537        3.91169
H         -1.38536        2.16178        3.81541
H         -2.50618        1.06519        4.62840
 
4,6Piv/oxocarbenium/conf_03
Charge=+1, Multiplicity=+1
C         -1.65393        1.33160        0.39028
C         -1.16087        0.34902       -0.65562
C         -1.64948       -1.09906       -0.49597
C         -0.70964       -1.91596        0.36892
C          0.64999       -1.91441       -0.34103
C          1.11750       -0.48117       -0.41193
O          0.32073        0.46445       -0.60459
O         -0.65523       -1.31164        1.62990
O         -2.93422       -1.15006        0.09523
O         -1.19633        2.63248        0.06323
H         -1.32793        1.03461        1.38642
H         -2.74159        1.36327        0.34844
H         -1.39051        0.72791       -1.65152
H         -1.69132       -1.55557       -1.48606
H         -1.07763       -2.94824        0.42696
H          1.39998       -2.49851        0.19820
H          2.15767       -0.17875       -0.31893
O          0.45073       -2.40128       -1.64667
C          1.65726       -2.82206       -2.29913
H          2.07419       -3.68706       -1.77033
H          1.33163       -3.13858       -3.29131
C          0.11400       -1.98983        2.61795
H         -0.29390       -1.65164        3.57373
H         -0.04970       -3.07279        2.54906
C          1.58031       -1.65844        2.52325
C          2.55246       -2.65425        2.59189
C          1.97314       -0.32690        2.35585
C          3.90054       -2.32905        2.48518
C          3.32389       -0.00554        2.24215
C          4.28799       -1.00455        2.30343
H          2.25611       -3.69030        2.73241
H          1.23139        0.46585        2.33389
H          4.65030       -3.11073        2.54798
H          3.61585        1.03302        2.12482
H          5.34044       -0.75275        2.22806
C          2.64966       -1.70077       -2.35855
C          3.81410       -1.73512       -1.59030
C          2.34984       -0.55174       -3.09994
C          4.65041       -0.62663       -1.53621
C          3.18667        0.55530       -3.04606
C          4.33256        0.52143       -2.25636
H          4.05478       -2.62473       -1.01589
H          1.45372       -0.52946       -3.71351
H          5.54912       -0.65675       -0.93030
H          2.95087        1.44174       -3.62486
H          4.98610        1.38597       -2.21290
C         -0.09557        3.08472        0.71192
O          0.46977        2.43473        1.55319
C         -3.95818       -0.76976       -0.72113
O         -3.74100       -0.31405       -1.81222
C         -5.30597       -0.97141       -0.06424
C          0.31094        4.45925        0.22117
C          1.50473        4.94171        1.03828
H          1.80861        5.93157        0.68842
H          1.25748        5.01314        2.09969
H          2.35618        4.26440        0.93798
C          0.69711        4.33444       -1.26025
H          1.51865        3.62358       -1.39740
H         -0.15132        4.01298       -1.86794
H          1.03216        5.30809       -1.62759
C         -0.86926        5.42614        0.37434
H         -1.73000        5.10422       -0.21443
H         -1.17594        5.51405        1.42048
H         -0.56778        6.41889        0.02973
C         -5.45456       -2.44649        0.33004
H         -4.69566       -2.74565        1.05572
H         -6.43894       -2.59883        0.78022
H         -5.38269       -3.10066       -0.54374
C         -5.36505       -0.08738        1.19025
H         -4.58734       -0.35630        1.90847
H         -5.26390        0.97255        0.93616
H         -6.33695       -0.21728        1.67334
C         -6.39745       -0.56855       -1.05017
H         -6.29738        0.47648       -1.35115
H         -6.36333       -1.18132       -1.95364
H         -7.37571       -0.70062       -0.58122
 
4,6Piv/oxocarbenium/conf_04
Charge=+1, Multiplicity=+1
C          3.05709       -2.20116       -0.05906
C          1.90729       -1.98694       -1.04344
C          1.06440       -0.76725       -0.78986
C         -0.24234       -0.80538       -1.59092
C         -1.01367       -2.05226       -1.16571
C         -0.15912       -3.23103       -0.99904
O          1.08746       -3.23979       -0.90114
O         -1.07239        0.26442       -1.29284
O          0.75271       -0.71758        0.59023
O          3.67210       -0.98845        0.33588
H          3.79414       -2.87586       -0.50047
H          2.66493       -2.63229        0.86203
H          2.24980       -2.02285       -2.07687
H          1.64597        0.11325       -1.07444
H         -0.01180       -0.86181       -2.66649
H         -1.36760       -1.85239       -0.12129
H         -0.62976       -4.21535       -0.95023
O         -2.06671       -2.44939       -1.97390
C         -3.31459       -1.73552       -1.77483
H         -3.23462       -0.74642       -2.22951
H         -4.03192       -2.33352       -2.33894
C         -0.76589        1.51219       -1.93357
H          0.23590        1.84366       -1.64132
H         -0.80152        1.37536       -3.02181
C         -1.80466        2.48021       -1.46633
C         -2.99973        2.62714       -2.16725
C         -1.62068        3.17226       -0.27037
C         -4.00596        3.44986       -1.67519
C         -2.62586        3.99443        0.22302
C         -3.82106        4.12961       -0.47620
H         -3.14205        2.09940       -3.10644
H         -0.68275        3.06692        0.26675
H         -4.93144        3.56527       -2.22883
H         -2.47513        4.53841        1.14953
H         -4.60392        4.77549       -0.09337
C         -3.70071       -1.62053       -0.33388
C         -3.86875       -0.36517        0.25129
C         -3.92025       -2.76942        0.43390
C         -4.26944       -0.25959        1.57815
C         -4.29555       -2.66235        1.76502
C         -4.47649       -1.40445        2.33682
H         -3.68570        0.52953       -0.33499
H         -3.81387       -3.74951       -0.02374
H         -4.41468        0.72077        2.01903
H         -4.47125       -3.55659        2.35327
H         -4.78699       -1.32147        3.37290
C          4.27050       -0.28335       -0.65562
O          4.15758       -0.62624       -1.80669
C          0.92114        0.49264        1.20739
O          1.33969        1.44646        0.61193
C          0.51693        0.43350        2.66202
C          5.05009        0.92021       -0.17186
C          4.88948        1.17066        1.32507
H          5.49184        2.03903        1.60433
H          3.85028        1.38638        1.58234
H          5.22921        0.31931        1.91889
C          6.52227        0.63872       -0.51152
H          6.90237       -0.22598        0.04042
H          6.64980        0.45568       -1.58037
H          7.12497        1.50689       -0.23273
C          4.55487        2.13271       -0.97040
H          4.65004        1.95932       -2.04409
H          3.51078        2.35804       -0.73466
H          5.15624        3.00623       -0.70597
C         -0.99103        0.15468        2.72146
H         -1.24337       -0.81815        2.29393
H         -1.31600        0.15943        3.76531
H         -1.55809        0.91941        2.18469
C          1.29540       -0.68998        3.35760
H          1.04333       -1.66820        2.94222
H          2.37536       -0.53960        3.27156
H          1.03998       -0.69780        4.42026
C          0.83028        1.77809        3.31088
H          1.89722        2.00731        3.26155
H          0.28960        2.59142        2.82222
H          0.53363        1.75080        4.36222
 
4,6Piv/oxocarbenium/conf_IRC1
Charge=+1, Multiplicity=+1
C         -1.30247       -0.96502        2.45880
C         -0.50338        0.28495        2.13821
C         -0.22351        0.53741        0.67490
C          0.88004        1.58643        0.51052
C          2.14503        1.01336        1.14714
C          1.88051        0.43402        2.46753
O          0.76235        0.09701        2.91684
O          1.15665        1.85511       -0.82524
O          0.21815       -0.66367        0.06810
O         -2.56501       -0.80930        1.85139
H         -1.43207       -1.05319        3.54024
H         -0.79699       -1.85245        2.07223
H         -0.95224        1.16938        2.59744
H         -1.14804        0.88350        0.20153
H          0.59271        2.49758        1.05238
H          2.43836        0.12322        0.53915
H          2.71491        0.28182        3.15557
O          3.19851        1.90307        1.29593
C          4.20000        1.85321        0.24732
H          3.77463        2.27665       -0.66586
H          4.98880        2.50899        0.61679
C          0.66113        3.12150       -1.29902
H          1.18752        3.92560       -0.77015
H          0.95714        3.14543       -2.34855
C         -0.82272        3.27393       -1.14413
C         -1.69323        2.59165       -1.99457
C         -1.35040        4.06791       -0.12570
C         -3.06598        2.69590       -1.82287
C         -2.72638        4.16998        0.05107
C         -3.58445        3.48046       -0.79707
H         -1.29311        1.96833       -2.78752
H         -0.68068        4.63154        0.51941
H         -3.73425        2.16579       -2.49256
H         -3.12716        4.79873        0.83894
H         -4.65819        3.56306       -0.66708
C          4.68584        0.45775        0.01641
C          4.34449       -0.22332       -1.15168
C          5.42657       -0.20294        1.00024
C          4.73433       -1.54683       -1.33696
C          5.80932       -1.52392        0.81953
C          5.46107       -2.19817       -0.35010
H          3.77654        0.29227       -1.92075
H          5.71264        0.32805        1.90404
H          4.47093       -2.06563       -2.25218
H          6.39312       -2.02849        1.58186
H          5.76830       -3.22855       -0.49227
C         -2.97824       -1.81884        1.02208
O         -2.28756       -2.77591        0.80478
C         -0.48318       -1.10572       -1.02813
O         -1.47002       -0.54141       -1.40522
C          0.17228       -2.29998       -1.68515
C         -4.37636       -1.57289        0.50042
C         -4.61481       -2.48858       -0.69705
H         -5.64041       -2.35957       -1.05208
H         -3.93379       -2.24425       -1.51588
H         -4.47003       -3.53743       -0.43162
C         -5.34008       -1.92882        1.64468
H         -5.22655       -2.97250        1.95023
H         -5.18074       -1.28730        2.51500
H         -6.36827       -1.78735        1.30104
C         -4.55746       -0.10839        0.09460
H         -4.44519        0.56562        0.94595
H         -3.83537        0.17675       -0.67326
H         -5.56325        0.02364       -0.31383
C          0.99151       -3.12790       -0.69587
H          0.36686       -3.48839        0.12520
H          1.39789       -3.99965       -1.21549
H          1.83184       -2.56301       -0.28563
C         -0.91914       -3.15824       -2.32444
H         -1.57953       -3.57814       -1.56276
H         -1.52114       -2.57239       -3.02139
H         -0.45480       -3.98074       -2.87455
C          1.08628       -1.71585       -2.77612
H          0.50775       -1.15086       -3.51102
H          1.84637       -1.05798       -2.34805
H          1.59131       -2.53540       -3.29476
 
4,6Piv/TS1
Charge=+1, Multiplicity=+1
C          1.30822       -1.69188       -2.03483
C          0.42516       -0.45927       -1.94162
C          0.26347        0.17271       -0.57100
C         -0.72738        1.34579       -0.72936
C         -2.07741        0.78067       -1.13786
C         -1.96689       -0.33468       -2.08872
O         -0.91155       -0.90506       -2.45028
O         -0.92349        2.17889        0.35968
O         -0.03591       -0.91318        0.29828
O          2.65271       -1.25635       -2.06541
H          1.11184       -2.19915       -2.98119
H          1.13021       -2.36241       -1.19414
H          0.75745        0.27654       -2.67828
H          1.23600        0.57735       -0.27146
H         -0.33255        1.93447       -1.57463
H         -2.51309        0.31454       -0.22599
H         -2.87717       -0.70802       -2.56338
O         -2.93710        1.70778       -1.72041
C         -4.06901        2.06777       -0.88756
H         -3.68973        2.56039        0.01266
H         -4.61677        2.78935       -1.49406
C         -0.02150        3.27611        0.46047
H          0.02412        3.81179       -0.49751
H         -0.48680        3.94060        1.19251
C          1.35869        2.88233        0.91117
C          1.51874        2.03638        2.01043
C          2.48626        3.38103        0.26476
C          2.78889        1.69308        2.45097
C          3.76069        3.05373        0.71910
C          3.91288        2.20830        1.81041
H          0.63817        1.65151        2.51612
H          2.37029        4.04369       -0.58863
H          2.90597        1.03374        3.30429
H          4.63342        3.46270        0.22105
H          4.90537        1.95678        2.16856
C         -4.89621        0.86826       -0.54531
C         -4.85702        0.32601        0.73867
C         -5.65158        0.23228       -1.53465
C         -5.55871       -0.84014        1.03103
C         -6.34876       -0.93167       -1.24377
C         -6.30033       -1.47041        0.04098
H         -4.26994        0.81220        1.51192
H         -5.70175        0.66200       -2.53156
H         -5.52626       -1.25104        2.03425
H         -6.94409       -1.41369       -2.01189
H         -6.85287       -2.37558        0.26885
C          3.38306       -1.40130       -0.91800
O          2.88942       -1.80569        0.09803
C         -0.80809       -0.91522        1.42322
O         -1.68877       -0.12518        1.62007
C         -0.40697       -2.04824        2.34589
C          4.83075       -1.01739       -1.13582
C          5.54301       -1.02379        0.21296
H          6.59407       -0.76055        0.06949
H          5.09516       -0.30031        0.89790
H          5.49420       -2.00775        0.68336
C          5.45362       -2.06402       -2.07217
H          5.39671       -3.06733       -1.64068
H          4.96070       -2.07226       -3.04671
H          6.50927       -1.82385       -2.22416
C          4.90838        0.37202       -1.77859
H          4.44385        0.38352       -2.76640
H          4.42495        1.12647       -1.15136
H          5.95846        0.65411       -1.89282
C         -0.13229       -3.33154        1.55595
H          0.73862       -3.21802        0.90892
H          0.07346       -4.14201        2.25992
H         -0.99696       -3.62843        0.95407
C          0.88212       -1.60042        3.05521
H          1.68577       -1.41978        2.33799
H          0.71230       -0.69775        3.64920
H          1.20324       -2.39310        3.73646
C         -1.52550       -2.26801        3.35995
H         -1.73783       -1.35712        3.92260
H         -2.44991       -2.58553        2.86943
H         -1.22823       -3.04891        4.06416
 
4,6Piv/C4_dioxolenium/conf_IRC1
Charge=+1, Multiplicity=+1
C          0.87010       -1.60675       -1.87463
C          0.08853       -0.30499       -1.75802
C          0.37002        0.53021       -0.52584
C         -0.63122        1.67746       -0.40960
C         -2.05851        1.12585       -0.39055
C         -2.07445       -0.34543       -0.80883
O         -1.29056       -0.67870       -1.85935
O         -0.47464        2.45911        0.73521
O          0.35827       -0.25846        0.70992
O          2.26275       -1.35530       -1.87561
H          0.61468       -2.07182       -2.82816
H          0.60874       -2.29185       -1.06592
H          0.32044        0.33771       -2.61473
H          1.39415        0.89790       -0.55362
H         -0.52443        2.27926       -1.32394
H         -2.42894        1.19154        0.63988
H         -3.07990       -0.70713       -1.00196
O         -2.84388        1.88136       -1.26219
C         -4.17450        2.15361       -0.79522
H         -4.11150        2.73480        0.13279
H         -4.60632        2.78552       -1.57223
C          0.45815        3.53456        0.63327
H          0.25394        4.11007       -0.27835
H          0.22909        4.17124        1.49083
C          1.89705        3.09960        0.67139
C          2.36913        2.34119        1.74452
C          2.77909        3.46451       -0.34277
C          3.70063        1.95538        1.80012
C          4.11812        3.08946       -0.28240
C          4.57927        2.33427        0.78821
H          1.68684        2.06174        2.54141
H          2.42217        4.06127       -1.17778
H          4.06066        1.37383        2.64243
H          4.79999        3.39081       -1.07041
H          5.62363        2.04532        0.83907
C         -4.98483        0.90800       -0.58520
C         -5.20763        0.41387        0.69890
C         -5.45974        0.18652       -1.68279
C         -5.87834       -0.79059        0.88757
C         -6.12769       -1.01626       -1.49744
C         -6.33237       -1.50966       -0.21112
H         -4.86531        0.98213        1.55998
H         -5.29852        0.57015       -2.68605
H         -6.05548       -1.16119        1.89165
H         -6.49782       -1.56742       -2.35518
H         -6.85947       -2.44664       -0.06740
C          2.97693       -1.80695       -0.81175
O          2.44804       -2.31084        0.14584
C         -0.60425       -1.01417        1.06697
O         -1.69000       -1.16364        0.41326
C         -0.44627       -1.80197        2.33168
C          4.46883       -1.65640       -1.01991
C          5.14813       -1.59520        0.34655
H          6.23171       -1.54762        0.21180
H          4.83363       -0.70763        0.90206
H          4.91162       -2.47576        0.94611
C          4.91427       -2.92289       -1.77241
H          4.69019       -3.82509       -1.19745
H          4.42960       -2.99695       -2.74946
H          5.99494       -2.88073       -1.93273
C          4.80477       -0.41604       -1.84812
H          4.37777       -0.47200       -2.85060
H          4.44399        0.49615       -1.36615
H          5.89098       -0.33657       -1.94466
C         -0.39049       -3.28623        1.91713
H          0.48314       -3.48393        1.29186
H         -0.30235       -3.88617        2.82583
H         -1.29818       -3.58940        1.39132
C          0.83610       -1.40646        3.05874
H          1.71602       -1.59463        2.44180
H          0.82351       -0.35281        3.34789
H          0.91537       -2.00569        3.96832
C         -1.68271       -1.53941        3.20554
H         -1.75662       -0.48485        3.48662
H         -2.60357       -1.83859        2.70170
H         -1.58491       -2.12387        4.12284
 
4,6Piv/oxocarbenium/conf_IRC2
Charge=+1, Multiplicity=+1
C         -1.39453       -1.22559        2.31922
C         -0.70355        0.09825        2.00767
C         -0.25224        0.27658        0.58174
C          0.72003        1.45368        0.47145
C          1.95346        1.09162        1.29913
C          1.58771        0.55887        2.61476
O          0.47081        0.10104        2.94330
O          1.12168        1.67973       -0.84029
O          0.41671       -0.91085        0.18443
O         -2.35330       -1.56311        1.33838
H         -1.85596       -1.16724        3.30805
H         -0.65911       -2.03005        2.29765
H         -1.30421        0.94449        2.34151
H         -1.12296        0.45621       -0.05573
H          0.24907        2.34440        0.90761
H          2.43091        0.21303        0.79851
H          2.33644        0.55470        3.40997
O          2.87197        2.10627        1.51703
C          3.89966        2.23958        0.50162
H          3.45837        2.68934       -0.39023
H          4.60491        2.94205        0.94672
C          0.53839        2.84404       -1.45671
H          0.93625        3.73909       -0.96216
H          0.91491        2.81760       -2.48006
C         -0.96143        2.85737       -1.42556
C         -1.69480        2.03178       -2.27885
C         -1.63980        3.67720       -0.52320
C         -3.08182        2.02605       -2.22440
C         -3.02896        3.66889       -0.46379
C         -3.74991        2.84248       -1.31635
H         -1.17724        1.38457       -2.97853
H         -1.07766        4.34665        0.12346
H         -3.64453        1.39093       -2.90032
H         -3.54681        4.31441        0.23698
H         -4.83416        2.84601       -1.28346
C          4.54934        0.93311        0.17156
C          4.31609        0.31865       -1.05980
C          5.37850        0.30212        1.10346
C          4.91447       -0.90057       -1.36199
C          5.96247       -0.92097        0.80798
C          5.73344       -1.52175       -0.42834
H          3.66543        0.80368       -1.78105
H          5.57751        0.78355        2.05695
H          4.74392       -1.36338       -2.32801
H          6.61358       -1.39996        1.53119
H          6.20300       -2.47069       -0.66392
C         -3.46304       -0.77204        1.30310
O         -3.52091        0.23551        1.95834
C          0.07636       -1.44558       -1.02913
O         -0.74897       -0.94039       -1.73278
C          0.82704       -2.72659       -1.33516
C         -4.53799       -1.33821        0.40373
C         -5.09410       -2.59280        1.09650
H         -5.89202       -3.01502        0.47993
H         -4.32134       -3.35442        1.22320
H         -5.51777       -2.35333        2.07594
C         -5.63817       -0.29458        0.24093
H         -6.06506       -0.01119        1.20489
H         -5.25360        0.60957       -0.23578
H         -6.43515       -0.70375       -0.38502
C         -3.94392       -1.71469       -0.95743
H         -3.47553       -0.85633       -1.44506
H         -3.19346       -2.50113       -0.86454
H         -4.74615       -2.08035       -1.60398
C          1.90443       -3.05231       -0.30433
H          1.48078       -3.20429        0.69149
H          2.40732       -3.97839       -0.59530
H          2.66355       -2.26820       -0.24675
C         -0.22834       -3.84209       -1.36974
H         -0.71081       -3.96654       -0.39546
H         -0.99796       -3.62583       -2.11344
H          0.25311       -4.78775       -1.63225
C          1.45089       -2.56091       -2.72559
H          0.68751       -2.32651       -3.46945
H          2.19596       -1.76025       -2.73044
H          1.94702       -3.49089       -3.01525
 
4,6Piv/TS2
Charge=+1, Multiplicity=+1
C         -1.25153       -1.27831        2.41834
C         -0.86286        0.11615        1.98007
C         -0.28765        0.39289        0.62771
C          0.80242        1.47677        0.61903
C          2.07722        0.97727        1.28977
C          1.82435        0.42172        2.64300
O          0.74472        0.00831        3.04588
O          1.13145        1.80525       -0.69824
O          0.27624       -0.78737        0.07607
O         -2.27872       -1.84382        1.60458
H         -1.58981       -1.25675        3.45579
H         -0.40108       -1.94920        2.31947
H         -1.16823        0.96485        2.57504
H         -1.10872        0.74439       -0.00694
H          0.43075        2.35386        1.16610
H          2.45149        0.11688        0.70041
H          2.68470        0.38695        3.32720
O          3.05649        1.95582        1.43958
C          4.04148        2.02839        0.38583
H          3.58449        2.46392       -0.50580
H          4.78759        2.72056        0.77877
C          0.58389        3.04681       -1.16518
H          0.95668        3.86151       -0.53203
H          1.00636        3.16673       -2.16427
C         -0.91614        3.05666       -1.20689
C         -1.59508        2.32135       -2.17997
C         -1.64929        3.77066       -0.26049
C         -2.98183        2.30053       -2.20278
C         -3.03989        3.74920       -0.28035
C         -3.70574        3.01338       -1.25178
H         -1.03157        1.76412       -2.92228
H         -1.12910        4.36695        0.48493
H         -3.50021        1.73395       -2.96876
H         -3.60134        4.31500        0.45518
H         -4.79013        3.00306       -1.27594
C          4.63789        0.69022        0.07242
C          4.37589        0.06878       -1.14740
C          5.42163        0.02687        1.01958
C          4.89040       -1.19463       -1.42203
C          5.92790       -1.23693        0.75124
C          5.66193       -1.84978       -0.47139
H          3.76811        0.58432       -1.88531
H          5.64176        0.51131        1.96684
H          4.69001       -1.66480       -2.37888
H          6.54398       -1.74160        1.48772
H          6.06683       -2.83346       -0.68346
C         -3.14843       -0.93926        1.16377
O         -2.91192        0.24260        1.35828
C         -0.38676       -1.36024       -0.96965
O         -1.47738       -0.98596       -1.30424
C          0.43140       -2.43892       -1.64562
C         -4.38990       -1.49056        0.51526
C         -5.38481       -1.71489        1.67047
H         -6.31834       -2.10222        1.25470
H         -5.00671       -2.44610        2.38992
H         -5.60662       -0.78133        2.19373
C         -4.93601       -0.45430       -0.46371
H         -5.14091        0.49472        0.03482
H         -4.22273       -0.27222       -1.27016
H         -5.86621       -0.82889       -0.89765
C         -4.10279       -2.81294       -0.19643
H         -3.37529       -2.67485       -0.99854
H         -3.72986       -3.57232        0.49346
H         -5.03282       -3.18116       -0.63651
C          1.42844       -3.09468       -0.69045
H          0.92409       -3.54630        0.16887
H          1.95535       -3.89265       -1.22000
H          2.17543       -2.38584       -0.32808
C         -0.52281       -3.48094       -2.22692
H         -1.06272       -4.00940       -1.43606
H         -1.25400       -3.01864       -2.89215
H          0.04721       -4.21849       -2.79725
C          1.18481       -1.72284       -2.78065
H          0.48686       -1.27919       -3.49487
H          1.83505       -0.93673       -2.38913
H          1.80390       -2.45001       -3.31313
 
4,6Piv/C6_rearranged/conf_IRC2
Charge=+1, Multiplicity=+1
C         -1.29197       -1.19173        2.24355
C         -1.34262        0.12838        1.47999
C         -0.34501        0.35265        0.33544
C          0.67973        1.48170        0.54842
C          2.00226        1.04814        1.19059
C          1.86084        0.52284        2.59335
O          0.82689        0.12576        3.07546
O          1.00650        2.01759       -0.71177
O          0.39728       -0.81283       -0.02102
O         -2.46480       -1.91028        1.74405
H         -1.41261       -1.07954        3.31775
H         -0.42201       -1.80077        2.01887
H         -1.37512        0.99148        2.13827
H         -0.95022        0.65135       -0.52401
H          0.22270        2.25194        1.18259
H          2.41738        0.21600        0.60049
H          2.80299        0.52967        3.17148
O          2.91131        2.10940        1.26507
C          3.89088        2.18223        0.21668
H          3.41307        2.51585       -0.70783
H          4.58285        2.95512        0.55695
C          0.40741        3.28376       -0.98727
H          0.71849        4.00618       -0.22242
H          0.83604        3.59173       -1.94296
C         -1.09336        3.21939       -1.07018
C         -1.71015        2.60655       -2.16320
C         -1.88778        3.73447       -0.04788
C         -3.09307        2.51180       -2.23026
C         -3.27527        3.64148       -0.11190
C         -3.87825        3.03007       -1.20342
H         -1.09864        2.21237       -2.96998
H         -1.41895        4.23762        0.79388
H         -3.56208        2.04859       -3.09205
H         -3.88330        4.06399        0.68113
H         -4.96028        2.97647       -1.26664
C          4.59897        0.87765       -0.00592
C          4.46105        0.19550       -1.21298
C          5.37005        0.30884        1.00995
C          5.08492       -1.03310       -1.40809
C          5.98480       -0.92108        0.82203
C          5.84267       -1.59478       -0.38889
H          3.86381        0.63637       -2.00634
H          5.49037        0.83950        1.95019
H          4.98005       -1.54941       -2.35660
H          6.58798       -1.35172        1.61424
H          6.33214       -2.55131       -0.53788
C         -3.14599       -1.12790        0.99458
O         -2.69134        0.05907        0.87177
C         -0.22317       -1.74498       -0.77179
O         -1.41941       -1.72327       -0.94231
C          0.74465       -2.74297       -1.36646
C         -4.43426       -1.54963        0.38800
C         -5.51308       -1.20638        1.44037
H         -6.48206       -1.50613        1.03486
H         -5.35297       -1.74943        2.37499
H         -5.54690       -0.13387        1.64691
C         -4.67379       -0.76197       -0.90084
H         -4.70024        0.31339       -0.71761
H         -3.89197       -0.97110       -1.63336
H         -5.63568       -1.06740       -1.31808
C         -4.40324       -3.05663        0.12287
H         -3.60863       -3.31006       -0.58181
H         -4.25828       -3.62838        1.04145
H         -5.36069       -3.34891       -0.31329
C          1.82796       -3.12682       -0.35410
H          1.39653       -3.56922        0.54924
H          2.48524       -3.87498       -0.80439
H          2.44308       -2.27143       -0.06956
C         -0.03109       -3.97514       -1.82199
H         -0.49866       -4.48680       -0.97605
H         -0.81432       -3.71052       -2.53464
H          0.65270       -4.67728       -2.30505
C          1.38809       -2.04059       -2.57515
H          0.63647       -1.76487       -3.31979
H          1.92971       -1.14298       -2.26851
H          2.09737       -2.72541       -3.04761
 
4TFA/C4_dioxolenium/conf_00
Charge=+1, Multiplicity=+1
C          1.07231        2.89321       -1.21730
C          0.50754        1.48046       -1.36692
C          0.76697        0.60007       -0.17347
C          0.20085       -0.82003       -0.35634
C          0.22784       -1.21124       -1.84872
C          1.29311       -0.40070       -2.55810
O          1.15560        0.92053       -2.53402
O          0.94908       -1.76115        0.35990
O          2.23362        0.49421        0.03849
O          0.72225        3.46288        0.01031
H          0.73863        3.49995       -2.06777
H          2.16463        2.83763       -1.25551
H         -0.57205        1.49356       -1.54375
H          0.43209        1.07466        0.74515
H         -0.84591       -0.78708       -0.03748
H          0.48146       -2.27497       -1.91333
H          1.56827       -0.73898       -3.55334
O         -0.95600       -0.89769       -2.52100
C         -0.45728        4.26436       -0.00607
H         -0.46490        4.76206        0.96557
H         -0.36891        5.03403       -0.78289
C         -1.85507       -2.00377       -2.69088
H         -2.66173       -1.59842       -3.30320
H         -1.35022       -2.79176       -3.26279
C          0.39998       -2.14306        1.63708
H         -0.54046       -2.67538        1.46128
H          1.13104       -2.84680        2.03812
C          2.92478       -0.28818       -0.67581
O          2.64080       -0.79742       -1.78194
C          4.34425       -0.56083       -0.12738
C          0.18618       -0.98185        2.56167
C          1.27407       -0.29650        3.10766
C         -1.10621       -0.55783        2.86515
C          1.07075        0.80593        3.92555
C         -1.31203        0.53685        3.69921
C         -0.22421        1.22470        4.22222
H          2.28396       -0.63227        2.89360
H         -1.95368       -1.09891        2.45376
H          1.92062        1.33214        4.34643
H         -2.32148        0.84994        3.94563
H         -0.38210        2.07769        4.87346
C         -1.70969        3.45719       -0.20467
C         -2.46655        3.57665       -1.36742
C         -2.10646        2.54300        0.77407
C         -3.60598        2.79853       -1.55310
C         -3.23879        1.76289        0.58952
C         -3.99369        1.89287       -0.57410
H         -2.17124        4.29196       -2.12993
H         -1.52925        2.45196        1.68983
H         -4.19525        2.90931       -2.45695
H         -3.54549        1.06635        1.36302
H         -4.89515        1.30358       -0.70847
C         -2.37707       -2.54856       -1.39229
C         -3.27663       -1.79747       -0.63299
C         -1.96710       -3.79400       -0.92249
C         -3.75533       -2.28489        0.57493
C         -2.44838       -4.28674        0.28735
C         -3.34194       -3.53236        1.03748
H         -3.60163       -0.82836       -0.99811
H         -1.27982       -4.39396       -1.51260
H         -4.46924       -1.70341        1.14969
H         -2.13310       -5.26381        0.63729
H         -3.72676       -3.91985        1.97476
F          4.87401       -1.60234       -0.73223
F          4.28466       -0.77968        1.17511
F          5.08218        0.51825       -0.36158
 
4TFA/C4_dioxolenium/conf_01
Charge=+1, Multiplicity=+1
C          2.35228        2.67021       -0.79862
C          1.43997        1.46909       -1.04479
C          1.26695        0.58483        0.16041
C          0.27644       -0.55165       -0.12056
C          0.37174       -0.98633       -1.59273
C          1.72397       -0.58881       -2.15666
O          2.03637        0.70436       -2.11735
O          0.52496       -1.68356        0.66354
O          2.57568       -0.01019        0.54120
O          2.01042        3.33838        0.38259
H          2.31695        3.33044       -1.67379
H          3.38143        2.31557       -0.68688
H          0.44205        1.78411       -1.36330
H          1.01030        1.17440        1.03687
H         -0.72580       -0.13740        0.04542
H          0.26885       -2.07531       -1.62336
H          1.98037       -1.01482       -3.12302
O         -0.56103       -0.32778       -2.39685
C          1.04761        4.38452        0.23929
H          1.04254        4.88608        1.20885
H          1.39422        5.10121       -0.51532
C         -1.51973       -1.18355       -3.04144
H         -2.02761       -0.52650       -3.74835
H         -0.99010       -1.95612       -3.61220
C          0.37741       -1.50885        2.08232
H          0.42118       -2.52762        2.47289
H          1.24187       -0.96253        2.47879
C          3.05242       -0.99483       -0.09948
O          2.76911       -1.39420       -1.24822
C          4.20231       -1.72450        0.63329
C         -0.89088       -0.82411        2.49920
C         -0.83432        0.26046        3.37272
C         -2.13293       -1.28858        2.06444
C         -2.00182        0.86184        3.83019
C         -3.29772       -0.68268        2.51451
C         -3.23594        0.38733        3.40288
H          0.13034        0.62126        3.72103
H         -2.18902       -2.12862        1.37815
H         -1.94775        1.69413        4.52369
H         -4.25901       -1.05578        2.18005
H         -4.14937        0.84784        3.76389
C         -0.31850        3.86542       -0.11248
C         -0.87401        4.10065       -1.36797
C         -1.01580        3.06867        0.79900
C         -2.09875        3.53787       -1.71615
C         -2.22975        2.49255        0.45091
C         -2.77181        2.72832       -0.81024
H         -0.34660        4.73013       -2.07928
H         -0.60649        2.90132        1.79167
H         -2.52591        3.73612       -2.69332
H         -2.75732        1.87290        1.16808
H         -3.73156        2.29824       -1.07613
C         -2.49322       -1.80572       -2.08510
C         -3.54991       -1.04913       -1.57628
C         -2.37003       -3.14057       -1.70340
C         -4.47328       -1.62082       -0.71351
C         -3.28766       -3.71373       -0.82883
C         -4.34320       -2.95513       -0.33794
H         -3.65533       -0.01208       -1.87879
H         -1.56881       -3.74925       -2.11423
H         -5.30641       -1.03123       -0.34560
H         -3.18956       -4.75670       -0.54793
H         -5.07221       -3.40721        0.32635
F          4.44115       -2.88522        0.06228
F          3.87013       -1.90525        1.90054
F          5.28248       -0.95678        0.56258
 
4TFA/C4_dioxolenium/conf_02
Charge=+1, Multiplicity=+1
C         -0.38897       -1.61202        2.52838
C          0.33983       -0.56043        1.71390
C         -0.49321        0.02642        0.60333
C          0.26009        1.12745       -0.16014
C          1.76879        0.84937       -0.14543
C          1.99735       -0.64872        0.04115
O          1.51245       -1.18767        1.15752
O         -0.15016        1.21196       -1.49468
O         -0.85458       -1.03365       -0.36323
O         -1.43326       -0.95296        3.19196
H          0.31108       -2.06531        3.24019
H         -0.75734       -2.39890        1.85914
H          0.65516        0.26352        2.36315
H         -1.46347        0.34389        0.97984
H          0.09420        2.06653        0.38108
H          2.18977        1.16510       -1.10635
H          2.99390       -1.02530       -0.16700
O          2.32573        1.53184        0.93948
C         -2.66295       -1.68042        3.23553
H         -2.48884       -2.69489        3.61345
H         -3.27545       -1.14795        3.96497
C          3.68451        1.96770        0.75856
H          3.72254        2.66760       -0.08464
H          3.91004        2.51467        1.67487
C         -1.48903        1.71774       -1.68641
H         -1.57488        1.81548       -2.76963
H         -2.21621        0.96817       -1.35049
C         -0.01126       -1.40920       -1.23445
O          1.23150       -1.29925       -1.21978
C         -0.63283       -2.19584       -2.41050
C         -1.71658        3.02318       -0.98812
C         -2.62077        3.11089        0.06816
C         -0.99907        4.15869       -1.36852
C         -2.81145        4.31507        0.73743
C         -1.18365        5.35955       -0.69830
C         -2.08956        5.43869        0.35618
H         -3.19037        2.23248        0.35900
H         -0.29830        4.09882       -2.19608
H         -3.52352        4.37634        1.55324
H         -0.62886        6.24022       -1.00319
H         -2.23675        6.37987        0.87452
C         -3.32976       -1.71391        1.88873
C         -3.90209       -0.54856        1.37161
C         -3.34662       -2.87236        1.11540
C         -4.46107       -0.53909        0.10057
C         -3.90906       -2.86744       -0.15791
C         -4.45947       -1.69992       -0.66956
H         -3.92446        0.34887        1.98512
H         -2.93251       -3.79278        1.51832
H         -4.92560        0.36396       -0.28334
H         -3.92585       -3.77946       -0.74492
H         -4.90707       -1.69699       -1.65763
C          4.62932        0.82412        0.54514
C          5.16890        0.57494       -0.71581
C          4.90823       -0.05565        1.59333
C          5.96032       -0.54832       -0.93513
C          5.69586       -1.17766        1.37618
C          6.21719       -1.42887        0.10922
H          4.97321        1.26588       -1.53144
H          4.49870        0.13883        2.58018
H          6.37929       -0.73258       -1.91839
H          5.91127       -1.85509        2.19538
H          6.83500       -2.30430       -0.05891
F          0.24094       -2.31876       -3.38723
F         -1.70841       -1.56308       -2.84773
F         -0.97655       -3.39941       -1.96454
 
4TFA/C4_dioxolenium/conf_03
Charge=+1, Multiplicity=+1
C          1.53792       -0.52141       -2.46435
C          0.14635       -0.71840       -1.91430
C         -0.06229       -0.20195       -0.50740
C         -1.51940       -0.38365       -0.03282
C         -2.11554       -1.66670       -0.64780
C         -0.99910       -2.60078       -1.07214
O         -0.14752       -2.12981       -1.97711
O         -1.60745       -0.47593        1.35839
O          0.82147       -0.90352        0.44073
O          2.43854       -1.25437       -1.68586
H          1.75662        0.55634       -2.44172
H          1.55938       -0.85537       -3.51163
H         -0.57285       -0.19288       -2.55453
H          0.27038        0.83032       -0.41627
H         -2.08772        0.46468       -0.42791
H         -2.73256       -2.15442        0.11539
H         -1.30798       -3.60888       -1.33405
O         -2.81591       -1.42999       -1.83520
C          3.80602       -0.91576       -1.92322
H          4.37849       -1.73979       -1.49408
H          3.99941       -0.89424       -3.00339
C         -4.23169       -1.25641       -1.67895
H         -4.61149       -1.24078       -2.70162
H         -4.64677       -2.13494       -1.17052
C         -1.84598        0.77544        2.04111
H         -2.85576        1.11481        1.78901
H         -1.81278        0.51176        3.09882
C          0.59836       -2.09773        0.77010
O         -0.20300       -2.92073        0.26979
C          1.49484       -2.61526        1.91675
C         -0.82673        1.81411        1.68662
C          0.46802        1.73710        2.20203
C         -1.12696        2.79642        0.74243
C          1.45740        2.59630        1.74501
C         -0.13653        3.65998        0.28495
C          1.16054        3.54839        0.77404
H          0.70401        0.98796        2.95174
H         -2.14052        2.87676        0.35866
H          2.46436        2.52240        2.13799
H         -0.37697        4.41978       -0.45117
H          1.93989        4.20870        0.40964
C          4.18618        0.38910       -1.28295
C          4.28808        1.56018       -2.03197
C          4.43056        0.44148        0.09048
C          4.62317        2.76494       -1.42170
C          4.77761        1.63868        0.69996
C          4.87091        2.80429       -0.05543
H          4.13032        1.52634       -3.10679
H          4.37172       -0.46992        0.67874
H          4.71135        3.66716       -2.01753
H          4.99715        1.66128        1.76260
H          5.15661        3.73770        0.41842
C         -4.60000        0.00057       -0.94355
C         -4.40308        1.24668       -1.54402
C         -5.12752       -0.05575        0.34398
C         -4.72164        2.41377       -0.86338
C         -5.45441        1.11302        1.02614
C         -5.24838        2.34825        0.42481
H         -4.01082        1.29801       -2.55595
H         -5.29856       -1.01987        0.81460
H         -4.58080        3.37644       -1.34378
H         -5.87849        1.05672        2.02299
H         -5.51047        3.25961        0.95143
F          0.91551       -3.63159        2.52178
F          1.71783       -1.64384        2.78602
F          2.64840       -3.00684        1.38868
 
4TFA/C4_dioxolenium/conf_04
Charge=+1, Multiplicity=+1
C          0.60064       -1.61434       -1.79961
C         -0.35293       -0.49684       -1.45414
C          0.21309        0.56283       -0.53337
C         -0.79868        1.70117       -0.28420
C         -2.23401        1.14979       -0.28341
C         -2.20987       -0.34984       -0.01026
O         -1.52679       -1.09548       -0.86700
O         -0.56777        2.35523        0.92858
O          0.59682       -0.01350        0.76334
O          0.92485       -2.30867       -0.63062
H          1.48703       -1.16434       -2.27038
H          0.12222       -2.27928       -2.53319
H         -0.65781        0.01627       -2.37483
H          1.16106        0.93940       -0.91285
H         -0.72570        2.38000       -1.14211
H         -2.79915        1.65675        0.50611
H         -3.15869       -0.81667        0.23424
O         -2.77768        1.36093       -1.55648
C          2.03591       -3.19356       -0.78201
H          1.98392       -3.86025        0.08036
H          1.90501       -3.79931       -1.68798
C         -4.20003        1.57680       -1.59110
H         -4.43499        2.47918       -1.01412
H         -4.41066        1.77236       -2.64336
C          0.29536        3.50934        0.84958
H         -0.21860        4.28805        0.27450
H          0.38871        3.84245        1.88369
C         -0.28037       -0.36344        1.60112
O         -1.51431       -0.47281        1.45018
C          0.30110       -0.74773        2.98000
C          1.62492        3.18540        0.23941
C          2.56821        2.45377        0.96259
C          1.88846        3.50705       -1.09206
C          3.73094        2.00911        0.34966
C          3.05532        3.06480       -1.70740
C          3.96876        2.29993       -0.99052
H          2.37993        2.21757        2.00528
H          1.17496        4.10516       -1.65281
H          4.45284        1.42929        0.91231
H          3.25146        3.31899       -2.74351
H          4.87214        1.93864       -1.46936
C          3.34740       -2.46099       -0.81126
C          4.01586       -2.22135       -2.01074
C          3.90949       -1.99881        0.38004
C          5.22246       -1.52848       -2.02366
C          5.11923       -1.31920        0.37200
C          5.77656       -1.07965       -0.83150
H          3.60396       -2.60283       -2.94139
H          3.40387       -2.19614        1.32094
H          5.73904       -1.35890       -2.96235
H          5.56335       -0.99358        1.30722
H          6.72997       -0.56159       -0.83642
C         -4.97567        0.40184       -1.07801
C         -5.59815        0.45285        0.16824
C         -5.00919       -0.78702       -1.81002
C         -6.22870       -0.67311        0.68839
C         -5.63584       -1.91182       -1.29199
C         -6.24060       -1.85772       -0.03846
H         -5.59390        1.38009        0.73493
H         -4.53350       -0.83007       -2.78531
H         -6.71327       -0.62379        1.65741
H         -5.65988       -2.83145       -1.86648
H         -6.73203       -2.73653        0.36460
F         -0.65981       -0.82570        3.87587
F          1.19048        0.15926        3.35537
F          0.90041       -1.92686        2.86288
 
4TFA/C4_dioxolenium/conf_05
Charge=+1, Multiplicity=+1
C         -0.32589        0.00110        2.82123
C          0.00216       -0.42257        1.39131
C         -1.01355        0.01523        0.37115
C         -0.59818       -0.38536       -1.05776
C          0.25740       -1.66199       -1.01213
C         -0.13646       -2.46608        0.22539
O          0.07792       -1.86982        1.39717
O         -1.71310       -0.62136       -1.87028
O         -2.31846       -0.63041        0.67308
O         -0.59657        1.37054        2.90242
H          0.50472       -0.29599        3.47412
H         -1.22228       -0.52941        3.15666
H          0.97190       -0.03235        1.07420
H         -1.24308        1.07333        0.46708
H          0.04316        0.41906       -1.43558
H          0.06225       -2.25131       -1.91643
H          0.18831       -3.50271        0.26426
O          1.58997       -1.27076       -0.89235
C          0.54104        2.20779        3.12225
H          0.11829        3.18982        3.34194
H          1.08496        1.86129        4.00986
C          2.56074       -2.28591       -1.19046
H          2.39820       -3.16666       -0.55734
H          2.44398       -2.58510       -2.23987
C         -2.11004        0.47282       -2.72079
H         -1.32790        0.62860       -3.47225
H         -3.00366        0.10198       -3.22491
C         -2.52739       -1.82970        0.33113
O         -1.69504       -2.72134        0.04853
C         -4.01278       -2.25644        0.36872
C         -2.38118        1.74467       -1.97416
C         -3.48629        1.84963       -1.12599
C         -1.51868        2.83129       -2.10215
C         -3.70580        3.01136       -0.39980
C         -1.74513        4.00268       -1.38659
C         -2.83282        4.08921       -0.52707
H         -4.17988        1.01948       -1.03974
H         -0.67252        2.76590       -2.78059
H         -4.56663        3.08528        0.25577
H         -1.07613        4.84871       -1.50471
H         -3.01252        5.00109        0.03204
C          1.45298        2.26220        1.92885
C          2.70110        1.64188        1.94550
C          1.00897        2.86153        0.74865
C          3.48367        1.59268        0.79600
C          1.79100        2.81873       -0.39816
C          3.02584        2.17646       -0.37815
H          3.05976        1.18308        2.86306
H          0.04369        3.35988        0.72982
H          4.44530        1.09225        0.81213
H          1.44360        3.29911       -1.30704
H          3.63609        2.13532       -1.27350
C          3.91692       -1.71545       -0.93039
C          4.56471       -1.96690        0.27663
C          4.53001       -0.89843       -1.87852
C          5.81271       -1.41248        0.53439
C          5.77388       -0.33740       -1.62126
C          6.41676       -0.59456       -0.41402
H          4.09459       -2.60858        1.01654
H          4.03329       -0.70665       -2.82515
H          6.31706       -1.62372        1.47112
H          6.25040        0.29005       -2.36686
H          7.39382       -0.16612       -0.21803
F         -4.17456       -3.39998       -0.26081
F         -4.75875       -1.32250       -0.19704
F         -4.36232       -2.39045        1.64251
 
4TFA/C4_dioxolenium/conf_06
Charge=+1, Multiplicity=+1
C         -2.61163       -2.78938       -0.47050
C         -1.20122       -2.34963       -0.79507
C         -0.72446       -1.09502       -0.09545
C          0.77674       -0.85279       -0.35945
C          1.15469       -1.38095       -1.76002
C         -0.08338       -1.39309       -2.63918
O         -1.10201       -2.15257       -2.22154
O          1.09101        0.50461       -0.33061
O         -1.45188        0.08789       -0.59223
O         -3.52307       -1.72488       -0.52948
H         -2.58315       -3.24384        0.52576
H         -2.89644       -3.56864       -1.18781
H         -0.50837       -3.15593       -0.52341
H         -0.98540       -1.10256        0.96254
H          1.33720       -1.42494        0.38858
H          1.88912       -0.68835       -2.18736
H          0.09988       -1.55786       -3.69750
O          1.60573       -2.70229       -1.75362
C         -4.33068       -1.56671        0.64170
H         -5.11918       -0.87303        0.34684
H         -4.79925       -2.52334        0.90236
C          3.03331       -2.84515       -1.64673
H          3.20262       -3.91663       -1.75884
H          3.50536       -2.32793       -2.49051
C          1.17661        1.06546        0.99240
H          0.24619        0.87598        1.54170
H          2.00274        0.56563        1.51334
C         -1.16652        0.60628       -1.70580
O         -0.54783        0.10379       -2.67602
C         -1.73401        2.02308       -1.94936
C          1.40730        2.53374        0.85447
C          2.62606        3.00812        0.36993
C          0.39953        3.43981        1.17275
C          2.83036        4.37029        0.20376
C          0.60379        4.80556        1.01267
C          1.81864        5.27062        0.52541
H          3.41394        2.30356        0.12149
H         -0.54982        3.07378        1.55224
H          3.78055        4.73433       -0.17177
H         -0.18395        5.50583        1.26845
H          1.98097        6.33560        0.39999
C         -3.53648       -1.02255        1.79687
C         -2.99172       -1.87028        2.76287
C         -3.26899        0.34559        1.87596
C         -2.16146       -1.37026        3.76197
C         -2.45034        0.84990        2.87782
C         -1.88265       -0.00939        3.81531
H         -3.23356       -2.92966        2.74848
H         -3.70974        1.01845        1.14700
H         -1.75018       -2.04003        4.50960
H         -2.27016        1.91796        2.94380
H         -1.24878        0.38579        4.60203
C          3.57096       -2.33442       -0.34173
C          3.36850       -3.06481        0.83166
C          4.21960       -1.10342       -0.27140
C          3.78863       -2.56146        2.05514
C          4.64754       -0.59956        0.95308
C          4.42528       -1.32408        2.11762
H          2.88208       -4.03504        0.78158
H          4.39959       -0.53647       -1.18063
H          3.63570       -3.13925        2.96036
H          5.16473        0.35311        0.99708
H          4.76383       -0.93547        3.07206
F         -0.76780        2.80664       -2.38827
F         -2.23958        2.51383       -0.83310
F         -2.68886        1.93326       -2.86525
 
4TFA/C4_dioxolenium/conf_07
Charge=+1, Multiplicity=+1
C         -0.88174        1.80500       -1.29483
C          0.15868        1.24629       -0.34942
C          0.41718       -0.24089       -0.45695
C          1.38933       -0.74521        0.61192
C          1.01547       -0.20417        2.00011
C         -0.22228        0.67312        1.91265
O         -0.26173        1.61400        0.97948
O          1.40434       -2.13893        0.71142
O         -0.82262       -1.03868       -0.39429
O         -2.10971        1.19947       -1.00850
H         -0.56488        1.62769       -2.33409
H         -0.92778        2.89135       -1.13661
H          1.11980        1.73783       -0.54256
H          0.78297       -0.46804       -1.45717
H          2.36480       -0.36194        0.30016
H          0.77738       -1.07613        2.61979
H         -0.52414        1.08511        2.87142
O          1.94763        0.58832        2.69435
C         -3.23089        1.85347       -1.60725
H         -3.21447        2.91440       -1.32437
H         -3.15208        1.78482       -2.69980
C          3.24496        0.84228        2.15712
H          3.79884        1.23242        3.01388
H          3.73448       -0.08899        1.85030
C          1.95889       -2.82473       -0.41733
H          1.98506       -3.86976       -0.10383
H          1.27919       -2.75460       -1.27656
C         -1.57926       -0.99486        0.61797
O         -1.44138       -0.34269        1.67361
C         -2.78560       -1.96126        0.56248
C          3.32795       -2.33046       -0.78910
C          3.57673       -1.80059       -2.05297
C          4.37040       -2.39554        0.13878
C          4.84809       -1.34797       -2.39360
C          5.63706       -1.93679       -0.19571
C          5.87807       -1.41260       -1.46392
H          2.77717       -1.76316       -2.78869
H          4.18608       -2.81949        1.12175
H          5.03421       -0.95205       -3.38617
H          6.44363       -2.00022        0.52681
H          6.87104       -1.06475       -1.72714
C         -4.47669        1.18907       -1.11713
C         -5.07689        0.17339       -1.85798
C         -5.02934        1.55778        0.10913
C         -6.21289       -0.46853       -1.37985
C         -6.16408        0.91779        0.58913
C         -6.75580       -0.09758       -0.15520
H         -4.65588       -0.11236       -2.81765
H         -4.57218        2.35758        0.68491
H         -6.67865       -1.25313       -1.96629
H         -6.59331        1.21547        1.53973
H         -7.64664       -0.59299        0.21565
C          3.23614        1.84300        1.03172
C          2.59598        3.07186        1.19683
C          3.85021        1.55304       -0.18620
C          2.54991        3.98526        0.15152
C          3.80612        2.46747       -1.23413
C          3.14959        3.68207       -1.06906
H          2.12390        3.30574        2.14560
H          4.36789        0.60674       -0.32089
H          2.05477        4.94045        0.29056
H          4.28973        2.23072       -2.17595
H          3.11776        4.39876       -1.88274
F         -3.81320       -1.43988        1.19372
F         -2.40605       -3.08148        1.17698
F         -3.10106       -2.23436       -0.68633
 
4TFA/C4_dioxolenium/conf_08
Charge=+1, Multiplicity=+1
C         -2.16980       -1.35854       -2.56022
C         -0.99200       -0.66971       -1.90239
C         -0.30749       -1.43990       -0.79290
C          0.96321       -0.70567       -0.31573
C          0.77044        0.81591       -0.43191
C         -0.70774        1.14017       -0.41722
O         -1.43987        0.59737       -1.38855
O          1.26957       -0.99739        1.01401
O         -1.19669       -1.60407        0.36971
O         -3.09881       -1.84652       -1.63511
H         -1.77350       -2.19798       -3.14732
H         -2.61916       -0.64711       -3.26246
H         -0.23000       -0.47508       -2.66819
H         -0.11361       -2.46943       -1.09006
H          1.77335       -1.00090       -0.99486
H          1.25892        1.29338        0.42561
H         -0.96557        2.18766       -0.28950
O          1.22621        1.31901       -1.65297
C         -4.41965       -1.29999       -1.71708
H         -4.72692       -1.23213       -2.76724
H         -5.05602       -2.03852       -1.22634
C          2.63860        1.59037       -1.68467
H          3.20352        0.65853       -1.55258
H          2.81161        1.95191       -2.69963
C          1.84696       -2.29663        1.23814
H          2.04765       -2.31367        2.31015
H          1.10977       -3.07954        1.01919
C         -1.40455       -0.63753        1.16142
O         -1.20444        0.58252        0.98329
C         -1.96024       -1.06719        2.53908
C          3.09496       -2.49507        0.43240
C          3.14297       -3.42988       -0.59898
C          4.21369       -1.69803        0.68358
C          4.29000       -3.56720       -1.37497
C          5.35661       -1.82984       -0.09193
C          5.39451       -2.76319       -1.12515
H          2.28442       -4.06994       -0.78699
H          4.18394       -0.97906        1.49717
H          4.32174       -4.30418       -2.16996
H          6.22694       -1.21602        0.11516
H          6.29093       -2.87053       -1.72605
C         -4.52636        0.03390       -1.03719
C         -4.61641        0.09588        0.35478
C         -4.48935        1.22093       -1.76396
C         -4.63633        1.32099        1.00910
C         -4.50796        2.44980       -1.11347
C         -4.57105        2.50147        0.27433
H         -4.70134       -0.82626        0.92313
H         -4.45163        1.18805       -2.84912
H         -4.72224        1.35909        2.08984
H         -4.48713        3.36787       -1.69121
H         -4.59958        3.45954        0.78251
C          3.05028        2.60025       -0.65577
C          3.97624        2.26939        0.33024
C          2.49258        3.88031       -0.66798
C          4.34699        3.20350        1.29205
C          2.85535        4.81053        0.29556
C          3.78370        4.47277        1.27711
H          4.41460        1.27558        0.33764
H          1.77749        4.14654       -1.44099
H          5.07434        2.94021        2.05240
H          2.42455        5.80582        0.27660
H          4.07130        5.20334        2.02533
F         -2.45167       -0.02980        3.18291
F         -0.95399       -1.58538        3.23416
F         -2.89714       -1.98609        2.37927
 
4TFA/C4_dioxolenium/conf_09
Charge=+1, Multiplicity=+1
C          0.10518       -3.48191       -0.18543
C         -0.59545       -2.23872       -0.69699
C          0.34667       -1.10579       -1.01835
C         -0.38550        0.11243       -1.58790
C         -1.82054        0.18201       -1.02065
C         -1.84222       -0.52545        0.33277
O         -1.51740       -1.81641        0.32802
O          0.38223        1.22733       -1.24910
O          1.04865       -0.68817        0.21723
O          0.89895       -3.95324       -1.23932
H         -0.64672       -4.22256        0.11287
H          0.70331       -3.22237        0.69638
H         -1.16076       -2.47231       -1.60551
H          1.16697       -1.44321       -1.64766
H         -0.47232       -0.03096       -2.67291
H         -2.10751        1.22972       -0.87250
H         -2.70526       -0.34954        0.96727
O         -2.66912       -0.47892       -1.91130
C          2.16694       -4.47802       -0.83332
H          2.02694       -5.24399       -0.06112
H          2.56365       -4.96422       -1.72593
C         -4.02564        0.00017       -1.94358
H         -4.02409        1.04589       -2.27478
H         -4.50152       -0.60694       -2.71465
C          0.12675        2.43326       -1.98510
H          0.47894        2.29849       -3.01401
H         -0.95135        2.63497       -2.01009
C          0.47373        0.08593        1.03850
O         -0.75070        0.28752        1.18986
C          1.42582        0.78952        2.03359
C          0.85699        3.53332       -1.28744
C          0.27745        4.16563       -0.18824
C          2.14346        3.89033       -1.68288
C          0.97606        5.14106        0.50985
C          2.84325        4.86914       -0.98804
C          2.26131        5.49218        0.10983
H         -0.73003        3.89807        0.12002
H          2.59782        3.40287       -2.54038
H          0.51743        5.63374        1.36026
H          3.84192        5.14861       -1.30532
H          2.80623        6.25869        0.65006
C          3.08262       -3.38826       -0.35221
C          3.60890       -2.47239       -1.26679
C          3.37374       -3.23272        1.00124
C          4.39298       -1.41246       -0.83303
C          4.16508       -2.17455        1.43888
C          4.66855       -1.25998        0.52343
H          3.41349       -2.60583       -2.32792
H          2.99303       -3.95494        1.71863
H          4.80658       -0.71333       -1.55228
H          4.39332       -2.07042        2.49425
H          5.28905       -0.43724        0.86195
C         -4.71425       -0.13620       -0.61998
C         -4.96978        0.98670        0.16558
C         -5.02825       -1.40309       -0.12349
C         -5.51156        0.84808        1.43964
C         -5.56680       -1.54370        1.14794
C         -5.80224       -0.41815        1.93388
H         -4.75005        1.97748       -0.22344
H         -4.84072       -2.28069       -0.73499
[truncated: 134,325 more chars]
